# Supplementary material for: Di-μ-chlorido-bis­{chlorido[2-(2-furyl­methyl­imino­meth­yl)pyridine-κ2 N,N′]nickel(II)}
Source: Acta Crystallogr Sect E Struct Rep Online. 2008 May 24;64(Pt 6):m836. doi: 10.1107/S1600536808015183 (PMC2961345; doi:10.1107/S1600536808015183)
Supplement: Supplementary file 1 [file e-64-0m836-sup1.cif]

##############################################################################
###                                                                        ###
###        Electronic paper (Acta Crystallographica Section E)             ###
###                                                                        ###
##############################################################################
#                                                                            #
# This CIF contains the data in a paper accepted for publication in Acta     #
# Crystallographica Section E. It conforms to the requirements of Notes      #
# for Authors for Section E, and has been peer reviewed under the auspices   #
# of the IUCr Commission on Journals.                                        #
#                                                                            #
# Full details of the Crystallographic Information File format               #
# are given in the paper "The Crystallographic Information File (CIF):       #
# a New Standard Archive File for Crystallography" by S. R. Hall, F. H.      #
# Allen and I. D. Brown [Acta Cryst. (1991), A47, 655-685].                  #
#                                                                            #
# The current version of the core CIF dictionary is obtainable from          #
# ftp://ftp.iucr.org/pub/cif_core.dic. The current version number is 2.4.    #
#                                                                            #
# Software is freely available for graphical display of the structure(s) in  #
# this CIF.  For information consult the CIF home page http://www.iucr.org/  #
# cif/home.html                                                              #
#                                                                            #
# This file may be used for bona fide research purposes within the           #
# scientific community so long as proper attribution is given to the journal # 
# article from which it was obtained.                                        #
#                                                                            #
##############################################################################
                                             
data_global
_audit_creation_method     'form.cif (version 2.0)'
_journal_data_validation_number     ?
_journal_date_recd_electronic     2008-05-19
_journal_date_accepted     2008-05-20
_journal_name_full     'Acta Crystallographica, Section E'
_journal_year     2008
_journal_volume     64
_journal_issue      6
_journal_page_first     m836
_journal_page_last     m836
_journal_paper_category     QM
_journal_coeditor_code     SJ2503
_publ_contact_author_name     'Qing-Fu Zeng'
_publ_contact_author_address
;
Engineering Research Center for Clean Production of Textile Printing
Ministry of Education
Wuhan University of Science & Engineering
Wuhan 430073
People's Republic of China
;
_publ_contact_author_email     qingfu_zeng@163.com
_publ_contact_author_fax     ?
_publ_contact_author_phone     ?
_publ_section_title
;\
Di-\m-chlorido-bis{chlorido[2-(2-furylmethyliminomethyl)pyridine-\k^2^<i>N</i>,\
<i>N</i>']nickel(II)}
;
loop_
    _publ_author_name
    _publ_author_address
    'Dong-Sheng Xia'
;
Engineering Research Center for Clean Production of Textile Printing
Ministry of Education
Wuhan University of Science & Engineering
Wuhan 430073
People's Republic of China
;
    'Wu Chen'
;
Engineering Research Center for Clean Production of Textile Printing
Ministry of Education
Wuhan University of Science & Engineering
Wuhan 430073
People's Republic of China
;
    'Xin-Long Tang'
;
Engineering Research Center for Clean Production of Textile Printing
Ministry of Education
Wuhan University of Science & Engineering
Wuhan 430073
People's Republic of China
;
    'Qing-Fu Zeng'
;
Engineering Research Center for Clean Production of Textile Printing
Ministry of Education
Wuhan University of Science & Engineering
Wuhan 430073
People's Republic of China
;
data_I
_audit_creation_method     SHELXL-97
_chemical_name_systematic
;
Di-\m-chlorido-bis{chlorido[2-(2-furylmethyliminomethyl)pyridine-
\k^2^N,N']nickel(II)}
;
_chemical_name_common     ?
_chemical_formula_moiety     'C22 H20 Cl4 N4 Ni2 O2'
_chemical_formula_sum     'C22 H20 Cl4 N4 Ni2 O2'
_chemical_formula_iupac     '[Ni2 Cl4 (C11 H10 N2 O)2]'
_chemical_formula_weight     631.64
_chemical_melting_point     ?
_symmetry_cell_setting     Triclinic
_symmetry_space_group_name_H-M     'P -1'
_symmetry_space_group_name_Hall     '-P 1'
loop_
    _symmetry_equiv_pos_as_xyz
    'x, y, z'
    '-x, -y, -z'
_cell_length_a     8.0439(8)
_cell_length_b     8.5659(8)
_cell_length_c     10.0610(9)
_cell_angle_alpha     77.522(8)
_cell_angle_beta     72.040(7)
_cell_angle_gamma     70.132(8)
_cell_volume     615.39(10)
_cell_formula_units_Z     1
_cell_measurement_reflns_used     1237
_cell_measurement_theta_min     2.4
_cell_measurement_theta_max     25.3
_cell_measurement_temperature     298(2)
_exptl_crystal_description     block
_exptl_crystal_colour     green
_exptl_crystal_size_max     0.30
_exptl_crystal_size_mid     0.30
_exptl_crystal_size_min     0.28
_exptl_crystal_density_diffrn     1.704
_exptl_crystal_density_meas     ?
_exptl_crystal_density_method     'not measured'
_exptl_crystal_F_000     320
_exptl_absorpt_coefficient_mu     1.992
_exptl_absorpt_correction_type     multi-scan
_exptl_absorpt_process_details     '(SADABS; Sheldrick, 1996)'
_exptl_absorpt_correction_T_min     0.554
_exptl_absorpt_correction_T_max     0.572
_exptl_special_details
;
;
_diffrn_ambient_temperature     298(2)
_diffrn_radiation_type     MoK\a
_diffrn_radiation_wavelength     0.71073
_diffrn_radiation_source     'fine-focus sealed tube'
_diffrn_radiation_monochromator     graphite
_diffrn_measurement_device_type     'Bruker SMART CCD area-detector'
_diffrn_measurement_method     \w
_diffrn_detector_area_resol_mean     ?
_diffrn_reflns_number     2585
_diffrn_reflns_av_R_equivalents     0.0199
_diffrn_reflns_av_sigmaI/netI     0.0344
_diffrn_reflns_theta_min     2.55
_diffrn_reflns_theta_max     25.96
_diffrn_reflns_theta_full     25.96
_diffrn_measured_fraction_theta_max     0.997
_diffrn_measured_fraction_theta_full     0.997
_diffrn_reflns_limit_h_min     0
_diffrn_reflns_limit_h_max     9
_diffrn_reflns_limit_k_min     -9
_diffrn_reflns_limit_k_max     10
_diffrn_reflns_limit_l_min     -11
_diffrn_reflns_limit_l_max     12
_diffrn_standards_number     0
_diffrn_standards_interval_count     ?
_diffrn_standards_interval_time     ?
_diffrn_standards_decay_%     ?
_refine_special_details
;
Refinement of <i>F</i>^2^ against ALL reflections. The weighted <i>R</i>-factor
<i>wR</i> and goodness of fit <i>S</i> are based on <i>F</i>^2^, conventional
<i>R</i>-factors <i>R</i> are based on <i>F</i>, with <i>F</i> set to zero for
negative <i>F</i>^2^. The threshold expression of <i>F</i>^2^ >
\s(<i>F</i>^2^) is used only for calculating <i>R</i>-factors(gt) <i>etc</i>.
and is not relevant to the choice of reflections for refinement.
<i>R</i>-factors based on <i>F</i>^2^ are statistically about twice as large
as those based on <i>F</i>, and <i>R</i>- factors based on ALL data will be
even larger.
;
_reflns_number_total     2408
_reflns_number_gt     1971
_reflns_threshold_expression     I>2\s(I)
_refine_ls_structure_factor_coef     Fsqd
_refine_ls_matrix_type     full
_refine_ls_R_factor_all     0.0534
_refine_ls_R_factor_gt     0.0401
_refine_ls_wR_factor_gt     0.0912
_refine_ls_wR_factor_ref     0.0987
_refine_ls_goodness_of_fit_ref     1.074
_refine_ls_restrained_S_all     1.074
_refine_ls_number_reflns     2408
_refine_ls_number_parameters     154
_refine_ls_number_restraints     0
_refine_ls_hydrogen_treatment     constr
_refine_ls_weighting_scheme     calc
_refine_ls_weighting_details
         'calc w=1/[\s^2^(Fo^2^)+(0.0486P)^2^+0.2142P] where P=(Fo^2^+2Fc^2^)/3'
_atom_sites_solution_hydrogens     geom
_atom_sites_solution_primary     direct
_atom_sites_solution_secondary     difmap
_refine_ls_shift/su_max     ?
_refine_ls_shift/su_max_lt     0.001
_refine_ls_shift/su_mean     0.001
_refine_diff_density_max     0.512
_refine_diff_density_min     -0.583
_refine_ls_extinction_method     none
_refine_ls_extinction_coef     ?
loop_
    _atom_type_symbol
    _atom_type_description
    _atom_type_scat_dispersion_real
    _atom_type_scat_dispersion_imag
    _atom_type_scat_source
    'C' 'C' 0.0033 0.0016
                         'International Tables Vol C Tables 4.2.6.8 and 6.1.1.4'
    'H' 'H' 0.0000 0.0000
                         'International Tables Vol C Tables 4.2.6.8 and 6.1.1.4'
    'N' 'N' 0.0061 0.0033
                         'International Tables Vol C Tables 4.2.6.8 and 6.1.1.4'
    'O' 'O' 0.0106 0.0060
                         'International Tables Vol C Tables 4.2.6.8 and 6.1.1.4'
    'Cl' 'Cl' 0.1484 0.1585
                         'International Tables Vol C Tables 4.2.6.8 and 6.1.1.4'
    'Ni' 'Ni' 0.3393 1.1124
                         'International Tables Vol C Tables 4.2.6.8 and 6.1.1.4'
_computing_data_collection     'SMART (Bruker, 1998)'
_computing_cell_refinement     'SAINT (Bruker, 1998)'
_computing_data_reduction     'SAINT (Bruker, 1998)'
_computing_structure_solution     'SHELXS97 (Sheldrick, 2008)'
_computing_structure_refinement     'SHELXL97 (Sheldrick, 2008)'
_computing_molecular_graphics     'SHELXTL (Sheldrick, 2008)'
_computing_publication_material     'SHELXTL (Sheldrick, 2008)'
loop_
    _atom_site_type_symbol
    _atom_site_label
    _atom_site_fract_x
    _atom_site_fract_y
    _atom_site_fract_z
    _atom_site_U_iso_or_equiv
    _atom_site_adp_type
    _atom_site_calc_flag
    _atom_site_refinement_flags
    _atom_site_occupancy
    _atom_site_disorder_assembly
    _atom_site_disorder_group
    Ni Ni1 0.72650(5) 1.00555(5) 0.45738(4) 0.03767(16) Uani d . 1 . .
    Cl Cl1 0.46003(12) 1.19011(10) 0.55654(10) 0.0481(2) Uani d . 1 . .
    Cl Cl2 0.76194(14) 1.16826(13) 0.24879(11) 0.0608(3) Uani d . 1 . .
    O O1 0.6666(5) 0.6517(4) 0.9351(3) 0.0729(9) Uani d . 1 . .
    N N1 0.9716(4) 0.8340(4) 0.3931(3) 0.0444(7) Uani d . 1 . .
    C C11 0.7243(7) 0.5754(6) 1.0541(5) 0.0848(16) Uani d . 1 . .
    H H11 0.7256 0.4670 1.0955 0.102 Uiso calc R 1 . .
    N N3 0.7676(4) 0.8807(3) 0.6475(3) 0.0418(7) Uani d . 1 . .
    C C1 1.0714(5) 0.8105(5) 0.2615(4) 0.0576(10) Uani d . 1 . .
    H H1 1.0313 0.8837 0.1871 0.069 Uiso calc R 1 . .
    C C2 1.2312(6) 0.6821(5) 0.2320(5) 0.0617(11) Uani d . 1 . .
    H H2 1.2962 0.6683 0.1392 0.074 Uiso calc R 1 . .
    C C3 1.2941(5) 0.5746(5) 0.3406(5) 0.0608(11) Uani d . 1 . .
    H H3 1.4016 0.4870 0.3227 0.073 Uiso calc R 1 . .
    C C4 1.1937(5) 0.5998(5) 0.4771(4) 0.0533(10) Uani d . 1 . .
    H H4 1.2343 0.5305 0.5528 0.064 Uiso calc R 1 . .
    C C5 1.0333(5) 0.7283(4) 0.4998(4) 0.0429(8) Uani d . 1 . .
    C C6 0.9147(4) 0.7611(4) 0.6387(4) 0.0428(8) Uani d . 1 . .
    H H6 0.9458 0.6960 0.7193 0.051 Uiso calc R 1 . .
    C C7 0.6364(5) 0.9170(5) 0.7850(4) 0.0477(9) Uani d . 1 . .
    H H7A 0.6191 1.0315 0.7966 0.057 Uiso calc R 1 . .
    H H7B 0.5196 0.9099 0.7827 0.057 Uiso calc R 1 . .
    C C8 0.6882(5) 0.8072(5) 0.9094(4) 0.0479(9) Uani d . 1 . .
    C C9 0.7552(6) 0.8277(6) 1.0092(4) 0.0658(11) Uani d . 1 . .
    H H9 0.7815 0.9228 1.0160 0.079 Uiso calc R 1 . .
    C C10 0.7779(7) 0.6769(7) 1.1019(5) 0.0820(16) Uani d . 1 . .
    H H10 0.8223 0.6537 1.1813 0.098 Uiso calc R 1 . .
loop_
    _atom_site_aniso_label
    _atom_site_aniso_U_11
    _atom_site_aniso_U_22
    _atom_site_aniso_U_33
    _atom_site_aniso_U_12
    _atom_site_aniso_U_13
    _atom_site_aniso_U_23
    Ni1 0.0292(2) 0.0323(2) 0.0470(3) -0.00427(17) -0.01482(18) 0.00379(17)
    Cl1 0.0407(5) 0.0327(4) 0.0685(6) -0.0016(4) -0.0209(4) -0.0061(4)
    Cl2 0.0525(6) 0.0567(6) 0.0665(6) -0.0179(5) -0.0227(5) 0.0201(5)
    O1 0.094(2) 0.0557(18) 0.0644(19) -0.0237(17) -0.0199(17) 0.0038(14)
    N1 0.0373(16) 0.0441(16) 0.0497(17) -0.0115(13) -0.0144(13) 0.0024(13)
    C11 0.093(4) 0.062(3) 0.058(3) 0.002(3) -0.005(3) 0.015(2)
    N3 0.0380(15) 0.0382(15) 0.0498(17) -0.0091(13) -0.0171(13) -0.0013(13)
    C1 0.052(2) 0.061(2) 0.052(2) -0.010(2) -0.0134(19) 0.0004(19)
    C2 0.050(2) 0.063(3) 0.062(3) -0.011(2) 0.000(2) -0.017(2)
    C3 0.044(2) 0.048(2) 0.078(3) -0.0007(18) -0.012(2) -0.010(2)
    C4 0.041(2) 0.043(2) 0.067(3) -0.0028(16) -0.0165(19) -0.0015(18)
    C5 0.0357(18) 0.0364(18) 0.055(2) -0.0091(14) -0.0146(16) -0.0008(15)
    C6 0.0351(18) 0.0396(18) 0.052(2) -0.0077(15) -0.0197(16) 0.0043(15)
    C7 0.0371(19) 0.045(2) 0.054(2) -0.0053(16) -0.0105(16) -0.0041(16)
    C8 0.042(2) 0.045(2) 0.048(2) -0.0045(16) -0.0093(16) -0.0051(16)
    C9 0.066(3) 0.076(3) 0.054(2) -0.019(2) -0.016(2) -0.009(2)
    C10 0.074(3) 0.099(4) 0.049(3) 0.000(3) -0.019(2) 0.004(3)
_geom_special_details
;
All e.s.d.'s (except the e.s.d. in the dihedral angle between two l.s. planes)
are estimated using the full covariance matrix. The cell e.s.d.'s are taken
into account individually in the estimation of e.s.d.'s in distances, angles
and torsion angles; correlations between e.s.d.'s in cell parameters are only
used when they are defined by crystal symmetry. An approximate (isotropic)
treatment of cell e.s.d.'s is used for estimating e.s.d.'s involving l.s.
planes.
;
loop_
    _geom_bond_atom_site_label_1
    _geom_bond_atom_site_label_2
    _geom_bond_site_symmetry_2
    _geom_bond_distance
    _geom_bond_publ_flag
    Ni1 N1 . 2.030(3) ?
    Ni1 N3 . 2.044(3) ?
    Ni1 Cl2 . 2.2506(10) ?
    Ni1 Cl1 . 2.2690(10) ?
    Ni1 Cl1 2_676 2.6496(10) ?
    Cl1 Ni1 2_676 2.6496(10) ?
    O1 C8 . 1.361(5) ?
    O1 C11 . 1.369(5) ?
    N1 C1 . 1.337(5) ?
    N1 C5 . 1.350(4) ?
    C11 C10 . 1.317(7) ?
    C11 H11 . 0.9300 ?
    N3 C6 . 1.268(4) ?
    N3 C7 . 1.479(4) ?
    C1 C2 . 1.377(5) ?
    C1 H1 . 0.9300 ?
    C2 C3 . 1.374(6) ?
    C2 H2 . 0.9300 ?
    C3 C4 . 1.382(5) ?
    C3 H3 . 0.9300 ?
    C4 C5 . 1.375(5) ?
    C4 H4 . 0.9300 ?
    C5 C6 . 1.452(5) ?
    C6 H6 . 0.9300 ?
    C7 C8 . 1.473(5) ?
    C7 H7A . 0.9700 ?
    C7 H7B . 0.9700 ?
    C8 C9 . 1.343(5) ?
    C9 C10 . 1.412(6) ?
    C9 H9 . 0.9300 ?
    C10 H10 . 0.9300 ?
loop_
    _geom_angle_atom_site_label_1
    _geom_angle_atom_site_label_2
    _geom_angle_atom_site_label_3
    _geom_angle_site_symmetry_1
    _geom_angle_site_symmetry_3
    _geom_angle
    _geom_angle_publ_flag
    N1 Ni1 N3 . . 79.68(11) ?
    N1 Ni1 Cl2 . . 92.50(9) ?
    N3 Ni1 Cl2 . . 160.74(8) ?
    N1 Ni1 Cl1 . . 172.70(9) ?
    N3 Ni1 Cl1 . . 93.38(8) ?
    Cl2 Ni1 Cl1 . . 93.42(4) ?
    N1 Ni1 Cl1 . 2_676 93.04(8) ?
    N3 Ni1 Cl1 . 2_676 91.84(8) ?
    Cl2 Ni1 Cl1 . 2_676 106.23(4) ?
    Cl1 Ni1 Cl1 . 2_676 89.40(3) ?
    Ni1 Cl1 Ni1 . 2_676 90.60(3) ?
    C8 O1 C11 . . 106.2(4) ?
    C1 N1 C5 . . 118.0(3) ?
    C1 N1 Ni1 . . 128.3(3) ?
    C5 N1 Ni1 . . 113.7(2) ?
    C10 C11 O1 . . 110.6(4) ?
    C10 C11 H11 . . 124.7 ?
    O1 C11 H11 . . 124.7 ?
    C6 N3 C7 . . 121.3(3) ?
    C6 N3 Ni1 . . 114.1(2) ?
    C7 N3 Ni1 . . 124.5(2) ?
    N1 C1 C2 . . 122.4(4) ?
    N1 C1 H1 . . 118.8 ?
    C2 C1 H1 . . 118.8 ?
    C3 C2 C1 . . 119.6(4) ?
    C3 C2 H2 . . 120.2 ?
    C1 C2 H2 . . 120.2 ?
    C2 C3 C4 . . 118.4(4) ?
    C2 C3 H3 . . 120.8 ?
    C4 C3 H3 . . 120.8 ?
    C5 C4 C3 . . 119.3(4) ?
    C5 C4 H4 . . 120.4 ?
    C3 C4 H4 . . 120.4 ?
    N1 C5 C4 . . 122.3(3) ?
    N1 C5 C6 . . 114.2(3) ?
    C4 C5 C6 . . 123.5(3) ?
    N3 C6 C5 . . 118.3(3) ?
    N3 C6 H6 . . 120.8 ?
    C5 C6 H6 . . 120.8 ?
    C8 C7 N3 . . 116.0(3) ?
    C8 C7 H7A . . 108.3 ?
    N3 C7 H7A . . 108.3 ?
    C8 C7 H7B . . 108.3 ?
    N3 C7 H7B . . 108.3 ?
    H7A C7 H7B . . 107.4 ?
    C9 C8 O1 . . 109.5(4) ?
    C9 C8 C7 . . 133.0(4) ?
    O1 C8 C7 . . 117.5(3) ?
    C8 C9 C10 . . 106.9(5) ?
    C8 C9 H9 . . 126.6 ?
    C10 C9 H9 . . 126.6 ?
    C11 C10 C9 . . 106.8(4) ?
    C11 C10 H10 . . 126.6 ?
    C9 C10 H10 . . 126.6 ?
loop_
    _geom_torsion_atom_site_label_1
    _geom_torsion_atom_site_label_2
    _geom_torsion_atom_site_label_3
    _geom_torsion_atom_site_label_4
    _geom_torsion_site_symmetry_1
    _geom_torsion_site_symmetry_2
    _geom_torsion_site_symmetry_3
    _geom_torsion_site_symmetry_4
    _geom_torsion
    _geom_torsion_publ_flag
    N1 Ni1 Cl1 Ni1 . . . 2_676 -109.6(7) ?
    N3 Ni1 Cl1 Ni1 . . . 2_676 -91.81(8) ?
    Cl2 Ni1 Cl1 Ni1 . . . 2_676 106.22(4) ?
    Cl1 Ni1 Cl1 Ni1 2_676 . . 2_676 0.0 ?
    N3 Ni1 N1 C1 . . . . 178.4(3) ?
    Cl2 Ni1 N1 C1 . . . . -19.4(3) ?
    Cl1 Ni1 N1 C1 . . . . -163.6(5) ?
    Cl1 Ni1 N1 C1 2_676 . . . 87.0(3) ?
    N3 Ni1 N1 C5 . . . . 1.3(2) ?
    Cl2 Ni1 N1 C5 . . . . 163.5(2) ?
    Cl1 Ni1 N1 C5 . . . . 19.3(8) ?
    Cl1 Ni1 N1 C5 2_676 . . . -90.1(2) ?
    C8 O1 C11 C10 . . . . 0.5(5) ?
    N1 Ni1 N3 C6 . . . . -0.9(2) ?
    Cl2 Ni1 N3 C6 . . . . -68.1(4) ?
    Cl1 Ni1 N3 C6 . . . . -178.6(2) ?
    Cl1 Ni1 N3 C6 2_676 . . . 91.9(2) ?
    N1 Ni1 N3 C7 . . . . -177.8(3) ?
    Cl2 Ni1 N3 C7 . . . . 114.9(3) ?
    Cl1 Ni1 N3 C7 . . . . 4.4(3) ?
    Cl1 Ni1 N3 C7 2_676 . . . -85.1(3) ?
    C5 N1 C1 C2 . . . . 1.0(6) ?
    Ni1 N1 C1 C2 . . . . -175.9(3) ?
    N1 C1 C2 C3 . . . . -1.1(7) ?
    C1 C2 C3 C4 . . . . -0.2(6) ?
    C2 C3 C4 C5 . . . . 1.4(6) ?
    C1 N1 C5 C4 . . . . 0.2(5) ?
    Ni1 N1 C5 C4 . . . . 177.7(3) ?
    C1 N1 C5 C6 . . . . -178.9(3) ?
    Ni1 N1 C5 C6 . . . . -1.4(4) ?
    C3 C4 C5 N1 . . . . -1.5(6) ?
    C3 C4 C5 C6 . . . . 177.5(4) ?
    C7 N3 C6 C5 . . . . 177.4(3) ?
    Ni1 N3 C6 C5 . . . . 0.4(4) ?
    N1 C5 C6 N3 . . . . 0.7(5) ?
    C4 C5 C6 N3 . . . . -178.4(3) ?
    C6 N3 C7 C8 . . . . 0.5(5) ?
    Ni1 N3 C7 C8 . . . . 177.2(2) ?
    C11 O1 C8 C9 . . . . -0.6(5) ?
    C11 O1 C8 C7 . . . . 179.7(3) ?
    N3 C7 C8 C9 . . . . 103.2(5) ?
    N3 C7 C8 O1 . . . . -77.1(4) ?
    O1 C8 C9 C10 . . . . 0.4(5) ?
    C7 C8 C9 C10 . . . . -179.9(4) ?
    O1 C11 C10 C9 . . . . -0.3(6) ?
    C8 C9 C10 C11 . . . . -0.1(6) ?
