# Supplementary material for: Di-μ-chlorido-bis­{chlorido[2-(2-furyl­methyl­imino­meth­yl)pyridine-κ2 N,N′]nickel(II)}
Source: Acta Crystallogr Sect E Struct Rep Online. 2008 May 24;64(Pt 6):m836. doi: 10.1107/S1600536808015183 (PMC2961345; doi:10.1107/S1600536808015183)
Supplement: Supplementary file 2 [file e-64-0m836-Isup2.hkl]

# 
# h,k,l, Fc-squared, Fo-squared, sigma(Fo-squared) and status flag 
# 
data_I
_shelx_title '    ff in P -1' 
_shelx_refln_list_code          4 
_shelx_F_calc_maximum      153.41 
_exptl_crystal_F_000       320.00 
_reflns_d_resolution_high  0.8118 
 
loop_ 
 _symmetry_equiv_pos_as_xyz 
 'x, y, z' 
 '-x, -y, -z' 
 
_cell_length_a     8.0439 
_cell_length_b     8.5659 
_cell_length_c    10.0610 
_cell_angle_alpha  77.522 
_cell_angle_beta   72.040 
_cell_angle_gamma  70.132 
 
_shelx_F_squared_multiplier     1.000 
 
loop_ 
 _refln_index_h 
 _refln_index_k 
 _refln_index_l 
 _refln_F_squared_calc 
 _refln_F_squared_meas 
 _refln_F_squared_sigma 
 _refln_observed_status 
   1   0   0       82.21      101.07      2.68 o 
   3   0   0      561.25      640.01     11.43 o 
   4   0   0     4837.46     5523.84     38.57 o 
   5   0   0      272.60      260.08     10.05 o 
   6   0   0      551.81      582.80     16.56 o 
   7   0   0       39.76       35.35      6.39 o 
   8   0   0       21.68       28.48      7.55 o 
   9   0   0       14.76       15.79      7.39 o 
  -8   1   0        5.16       16.00      5.00 o 
  -7   1   0      346.74      340.08     14.55 o 
  -6   1   0      787.54      791.06     19.85 o 
  -5   1   0      166.61      206.24      9.71 o 
  -4   1   0      888.42     1033.39     17.64 o 
  -3   1   0     1199.19     1332.41     17.32 o 
  -2   1   0     2660.88     2969.18     21.44 o 
  -1   1   0        6.06        8.50      1.58 o 
   0   1   0     5158.27     4027.58     58.10 o 
   1   1   0      667.17      645.11      6.81 o 
   2   1   0       15.65       11.10      1.88 o 
   3   1   0      184.21      160.54      5.86 o 
   4   1   0     1531.19     1684.50     20.94 o 
   5   1   0      215.74      238.76      9.50 o 
   6   1   0       49.18       63.89      6.44 o 
   7   1   0        0.91        1.94      4.99 o 
   8   1   0      195.37      173.11     11.81 o 
   9   1   0       62.01       51.86     10.51 o 
  -8   2   0       10.28       13.02      5.61 o 
  -7   2   0      560.48      563.64     19.30 o 
  -6   2   0       85.17      101.96      8.38 o 
  -5   2   0      100.49      101.86      7.33 o 
  -4   2   0        1.31        5.14      3.02 o 
  -3   2   0     1062.47     1057.31     16.85 o 
  -2   2   0     3351.65     3675.93     27.03 o 
  -1   2   0      141.98      132.30      4.67 o 
   0   2   0      363.95      325.38      7.65 o 
   1   2   0      734.66      708.33      9.02 o 
   2   2   0     2615.90     2680.48     19.67 o 
   3   2   0       63.51       62.15      4.17 o 
   4   2   0      335.04      322.71      9.66 o 
   5   2   0      427.57      425.65     12.33 o 
   6   2   0       16.68       21.14      4.18 o 
   7   2   0       49.76       49.52      7.03 o 
   8   2   0       61.75       63.36      8.56 o 
   9   2   0      216.20      154.86     13.68 o 
  -7   3   0       48.71       42.94      7.63 o 
  -6   3   0       22.50       29.37      5.88 o 
  -5   3   0      175.80      209.20     10.73 o 
  -4   3   0       33.47       35.92      4.90 o 
  -3   3   0      349.15      351.22     10.84 o 
  -2   3   0     1622.17     1812.57     21.60 o 
  -1   3   0        2.30        2.81      2.16 o 
   0   3   0       78.31       68.69      2.83 o 
   1   3   0        4.09        8.52      2.18 o 
   2   3   0     1693.32     1747.75     18.08 o 
   3   3   0      801.81      743.91     13.05 o 
   4   3   0       32.16       28.01      3.55 o 
   5   3   0      134.26      137.68      7.49 o 
   6   3   0      204.35      191.69     10.20 o 
   7   3   0      335.03      308.48     14.10 o 
   8   3   0        4.63        7.41      4.87 o 
   9   3   0      282.54      289.55     15.86 o 
  -7   4   0       10.80       11.12      6.06 o 
  -6   4   0        8.75       11.30      5.68 o 
  -5   4   0      664.71      646.46     19.52 o 
  -4   4   0      187.62      191.17      9.76 o 
  -3   4   0        0.38       -1.81      3.22 o 
  -2   4   0        2.13        1.53      2.78 o 
  -1   4   0       31.71       30.42      3.65 o 
   0   4   0      130.33      125.34      4.22 o 
   1   4   0       70.66       59.51      4.09 o 
   2   4   0      197.82      191.79      7.26 o 
   3   4   0      840.47      784.09     14.84 o 
   4   4   0       80.20       82.31      6.11 o 
   5   4   0      132.16      106.03      7.28 o 
   6   4   0      604.48      535.16     16.16 o 
   7   4   0      724.17      666.56     19.64 o 
   8   4   0        8.64       -2.90      6.54 o 
   9   4   0       67.29       56.31      9.37 o 
  -6   5   0       14.82       18.65      6.03 o 
  -5   5   0      320.36      302.64     14.62 o 
  -4   5   0      373.42      377.60     14.97 o 
  -3   5   0        1.27        5.14      3.48 o 
  -2   5   0      124.02      128.57      7.67 o 
  -1   5   0      282.17      317.32     10.69 o 
   0   5   0     2803.26     2822.48     21.13 o 
   1   5   0       97.99       96.18      5.98 o 
   2   5   0     1036.27     1050.42     18.20 o 
   3   5   0       40.73       31.62      4.88 o 
   4   5   0     1262.44     1242.97     21.36 o 
   5   5   0      407.10      404.30     13.37 o 
   6   5   0      294.72      273.69     12.55 o 
   7   5   0      514.19      455.72     17.50 o 
   8   5   0       30.55       19.25      6.96 o 
   9   5   0       23.07        6.26      7.72 o 
  -5   6   0       22.71       14.39      6.55 o 
  -4   6   0      301.80      288.86     14.85 o 
  -3   6   0      139.64      130.52      9.73 o 
  -2   6   0      590.63      569.75     17.70 o 
  -1   6   0      125.91      114.68      8.62 o 
   0   6   0     1565.43     1534.27     17.56 o 
   1   6   0       48.57       49.98      5.59 o 
   2   6   0      356.00      342.08     11.54 o 
   3   6   0       53.81       60.39      5.49 o 
   4   6   0     1132.80     1088.98     21.87 o 
   5   6   0      107.16       97.93      8.02 o 
   6   6   0       88.79       73.90      8.40 o 
   7   6   0        1.94        0.00      5.44 o 
   8   6   0       85.51       94.49      9.55 o 
  -4   7   0       61.60       41.55      8.47 o 
  -3   7   0      290.31      280.00     14.57 o 
  -2   7   0      628.30      609.18     19.22 o 
  -1   7   0        2.16        0.00      4.42 o 
   0   7   0      310.71      319.74      9.13 o 
   1   7   0      223.11      239.17     11.08 o 
   2   7   0      400.97      388.56     14.13 o 
   3   7   0       35.63       38.57      5.70 o 
   4   7   0      725.23      708.73     19.25 o 
   5   7   0        2.37        6.89      4.72 o 
   6   7   0       46.40       56.85      7.45 o 
   7   7   0       16.17       18.10      6.09 o 
   8   7   0       22.35       18.29      8.38 o 
  -3   8   0      102.47       77.04     10.54 o 
  -2   8   0      121.02       98.66     10.80 o 
  -1   8   0       21.07       22.87      6.37 o 
   0   8   0        0.82        4.32      5.36 o 
   1   8   0      400.34      393.39     15.64 o 
   2   8   0      303.18      311.83     14.31 o 
   3   8   0        5.04        1.53      4.41 o 
   4   8   0       23.13       17.94      5.58 o 
   5   8   0        0.99       -3.92      5.45 o 
   6   8   0       29.82       36.84      7.57 o 
   7   8   0       16.83       11.90      7.25 o 
  -1   9   0       31.18       37.50      7.02 o 
   0   9   0       28.43       27.11      5.17 o 
   1   9   0        0.10       -8.48      5.65 o 
   2   9   0      323.40      285.35     15.32 o 
   3   9   0       41.01       39.82      8.00 o 
   4   9   0        0.51       -1.83      4.83 o 
   5   9   0       21.35       10.81      6.76 o 
   6   9   0       93.91       71.70     10.17 o 
   1  10   0       20.16       20.49      6.89 o 
   2  10   0       95.97       74.62     10.16 o 
   3  10   0        0.62        1.38      6.38 o 
   4  10   0       55.46       61.50      9.00 o 
  -3 -10   1        0.13        4.27      6.04 o 
  -2 -10   1      182.66      204.88     14.47 o 
  -6  -9   1      153.56      182.85     13.52 o 
  -5  -9   1       11.76       12.60      6.73 o 
  -4  -9   1       14.03        6.96      6.36 o 
  -3  -9   1       65.51       81.38      8.41 o 
  -2  -9   1      341.29      357.94     16.81 o 
  -1  -9   1        9.94       10.58      5.02 o 
   0  -9   1        3.13        2.11      5.81 o 
   1  -9   1        0.46       11.58      5.74 o 
  -7  -8   1       16.06       17.31      7.98 o 
  -6  -8   1       48.44       41.13      8.32 o 
  -5  -8   1       22.59       17.57      6.41 o 
  -4  -8   1       66.72       63.45      8.57 o 
  -3  -8   1       63.57       52.56      7.64 o 
  -2  -8   1      278.96      295.29     13.39 o 
  -1  -8   1      126.82      143.04     10.30 o 
   0  -8   1       86.14       81.75     12.36 o 
   1  -8   1        0.34        5.24      4.16 o 
   2  -8   1      193.45      181.01     12.03 o 
   3  -8   1      236.33      191.71     13.72 o 
  -8  -7   1       11.76       22.71      6.58 o 
  -7  -7   1       13.02       16.48      6.27 o 
  -6  -7   1        5.84        5.69      5.16 o 
  -5  -7   1       50.90       48.71      7.15 o 
  -4  -7   1      420.77      412.04     15.90 o 
  -3  -7   1        2.98       -0.46      3.83 o 
  -2  -7   1      105.60       93.94      8.00 o 
  -1  -7   1      272.55      284.41     12.37 o 
   0  -7   1      400.48      389.18     10.40 o 
   1  -7   1       83.97       68.49      7.65 o 
   2  -7   1       79.36       88.48      8.36 o 
   3  -7   1      423.46      444.36     17.41 o 
   4  -7   1       15.80       22.48      6.61 o 
  -8  -6   1       29.83       23.97      6.92 o 
  -7  -6   1        0.98        5.85      5.49 o 
  -6  -6   1       42.28       38.76      7.21 o 
  -5  -6   1        2.43        5.53      4.37 o 
  -4  -6   1      584.71      573.17     16.60 o 
  -3  -6   1      551.73      570.01     15.82 o 
  -2  -6   1       22.52       26.71      4.89 o 
  -1  -6   1      218.40      221.88     10.44 o 
   0  -6   1      450.31      420.90      9.61 o 
   1  -6   1     1140.09     1154.91     22.78 o 
   2  -6   1        7.18       13.13      3.97 o 
   3  -6   1      289.40      318.44     13.87 o 
   4  -6   1       75.62       69.98      8.35 o 
   5  -6   1      106.95       91.95      9.52 o 
  -8  -5   1       41.24       37.94      7.43 o 
  -7  -5   1       55.05       32.86      6.84 o 
  -6  -5   1      163.21      156.16     10.26 o 
  -5  -5   1      104.30       94.66      7.45 o 
  -4  -5   1      473.69      443.96     13.62 o 
  -3  -5   1      275.83      268.09     10.33 o 
  -2  -5   1     1257.62     1242.26     20.03 o 
  -1  -5   1       10.24       10.23      3.27 o 
   0  -5   1     1823.52     1778.39     40.18 o 
   1  -5   1     1330.82     1296.89     21.71 o 
   2  -5   1      316.82      318.80     11.69 o 
   3  -5   1       57.67       72.34      6.33 o 
   4  -5   1      643.55      606.44     18.80 o 
   5  -5   1      509.77      484.48     17.68 o 
   6  -5   1       18.91       15.84      7.23 o 
  -9  -4   1        0.35       10.65      6.39 o 
  -8  -4   1       77.56       81.72      9.13 o 
  -7  -4   1      190.60      186.01     11.16 o 
  -6  -4   1      715.71      697.49     18.88 o 
  -5  -4   1        4.82        3.02      3.11 o 
  -4  -4   1      631.12      586.54     14.65 o 
  -3  -4   1      366.53      355.17     10.40 o 
  -2  -4   1     4426.09     4242.73     33.20 o 
  -1  -4   1       61.75       62.91      4.59 o 
   0  -4   1     1490.70     1480.18     13.72 o 
   1  -4   1       84.36       95.63      5.81 o 
   2  -4   1      830.59      842.58     16.69 o 
   3  -4   1       11.41       14.14      3.92 o 
   4  -4   1      677.11      658.28     17.90 o 
   5  -4   1      406.72      393.77     14.94 o 
   6  -4   1       33.18       34.68      6.57 o 
   7  -4   1        8.19        2.74      5.48 o 
  -9  -3   1      270.02      254.24     15.71 o 
  -8  -3   1       36.54       42.49      8.14 o 
  -7  -3   1      275.87      273.05     12.87 o 
  -6  -3   1      667.63      659.93     17.51 o 
  -5  -3   1      624.62      574.35     14.95 o 
  -4  -3   1      656.38      662.58     14.32 o 
  -3  -3   1      752.86      665.87     13.05 o 
  -2  -3   1     3054.02     3046.73     25.12 o 
  -1  -3   1      671.45      640.52     11.09 o 
   0  -3   1       24.57       34.41      2.58 o 
   1  -3   1       82.43       80.82      4.44 o 
   2  -3   1     1946.10     1997.57     22.78 o 
   3  -3   1      393.95      410.89     11.71 o 
   4  -3   1       36.24       35.22      5.68 o 
   5  -3   1      218.36      224.49     11.38 o 
   6  -3   1        0.21        0.53      5.17 o 
   7  -3   1      162.74      152.70     11.28 o 
  -9  -2   1      244.08      218.70     15.32 o 
  -8  -2   1       36.92       40.08      7.63 o 
  -7  -2   1       50.67       40.64      7.42 o 
  -6  -2   1       58.55       58.17      6.55 o 
  -5  -2   1      783.60      753.43     16.96 o 
  -4  -2   1      693.13      699.93     14.43 o 
  -3  -2   1      333.77      314.89      8.62 o 
  -2  -2   1      123.74      135.33      5.17 o 
  -1  -2   1      552.77      499.18      8.33 o 
   0  -2   1      127.98      105.50      2.83 o 
   1  -2   1      440.51      459.05      8.56 o 
   2  -2   1     1100.80     1165.97     15.44 o 
   3  -2   1      819.11      866.26     15.30 o 
   4  -2   1      261.75      270.05     10.06 o 
   5  -2   1       93.33      110.47      7.16 o 
   6  -2   1        0.99        7.57      4.29 o 
   7  -2   1      622.25      607.32     20.09 o 
   8  -2   1       34.32       32.85      7.19 o 
  -8  -1   1       87.17       83.43      8.93 o 
  -7  -1   1      144.97      157.30     10.32 o 
  -6  -1   1       49.43       49.91      6.24 o 
  -5  -1   1      325.15      329.17     11.56 o 
  -4  -1   1     2175.72     2295.32     25.48 o 
  -3  -1   1      917.15      925.55     13.94 o 
  -2  -1   1      102.52      108.34      4.26 o 
  -1  -1   1     1552.99     1416.53     11.77 o 
   2  -1   1        2.62        8.59      2.04 o 
   3  -1   1     3271.39     3671.46     28.28 o 
   4  -1   1      165.89      194.13      8.04 o 
   5  -1   1      469.62      512.68     14.33 o 
   7  -1   1      524.21      523.46     18.20 o 
   8  -1   1       66.81       69.93      9.00 o 
  -8   0   1       14.09       18.92      7.25 o 
  -7   0   1      113.70      100.82      9.75 o 
  -6   0   1      270.65      277.28     12.16 o 
  -5   0   1       14.52       10.91      4.06 o 
  -4   0   1      512.45      572.95     13.12 o 
  -3   0   1      785.33      793.09     13.23 o 
  -2   0   1      251.19      246.23      6.15 o 
  -1   0   1       26.10       32.59      2.11 o 
   1   0   1       19.10       13.43      1.38 o 
   2   0   1      131.73      131.29      4.37 o 
   3   0   1      552.16      609.61     10.82 o 
   4   0   1     3079.15     3457.99     30.02 o 
   5   0   1     1180.04     1217.88     20.82 o 
   6   0   1       60.08       71.86      6.58 o 
   7   0   1      314.67      326.49     14.05 o 
   8   0   1        3.29        7.07      6.29 o 
   9   0   1      177.65      166.23     12.30 o 
  -8   1   1       34.90       22.56      8.07 o 
  -7   1   1      109.01      118.26      9.69 o 
  -6   1   1      863.25      910.04     21.68 o 
  -5   1   1       15.91       15.84      4.89 o 
  -4   1   1      317.18      335.76     10.86 o 
  -3   1   1      624.85      642.45     12.55 o 
  -2   1   1     3316.60     3625.00     24.87 o 
  -1   1   1      813.33      831.56      9.69 o 
   0   1   1     5341.33     4376.15    107.64 o 
   1   1   1      106.50      140.01      3.37 o 
   2   1   1     4502.25     3724.57     79.95 o 
   3   1   1      213.22      218.93      6.53 o 
   4   1   1     2405.64     2474.26     24.74 o 
   5   1   1     2176.73     2212.08     26.78 o 
   6   1   1       31.80       31.76      5.84 o 
   7   1   1       84.96       85.31      7.73 o 
   8   1   1      169.41      157.51     11.19 o 
   9   1   1      119.86      108.71     10.52 o 
  -8   2   1       57.44       39.59      9.22 o 
  -7   2   1      108.89      110.75     10.56 o 
  -6   2   1      380.38      428.95     15.61 o 
  -5   2   1        0.44        9.52      4.16 o 
  -4   2   1     1032.24     1112.47     20.17 o 
  -3   2   1      358.69      342.71     10.14 o 
  -2   2   1    11242.13     9568.54    173.41 o 
  -1   2   1      190.44      199.48      5.78 o 
   0   2   1     4446.00     3799.81     82.08 o 
   1   2   1     2202.37     2163.98     15.46 o 
   2   2   1    23533.27    18809.64    194.54 o 
   3   2   1       69.53       79.58      4.07 o 
   4   2   1      905.81      907.99     15.24 o 
   5   2   1      428.46      471.17     12.49 o 
   6   2   1      318.98      320.69     12.15 o 
   7   2   1        7.22        7.80      4.33 o 
   8   2   1      153.85      133.96     10.68 o 
   9   2   1       48.12       41.24      8.25 o 
  -7   3   1       26.40       26.66      6.73 o 
  -6   3   1       52.97       45.67      7.11 o 
  -5   3   1      219.26      221.88     11.42 o 
  -4   3   1      713.32      740.18     17.64 o 
  -3   3   1      328.37      345.07     11.14 o 
  -2   3   1     1496.05     1685.57     21.21 o 
  -1   3   1      461.38      481.46     10.32 o 
   0   3   1      269.77      313.85      5.34 o 
   1   3   1      933.11      880.71     12.08 o 
   2   3   1     4162.02     4324.35     27.56 o 
   3   3   1      122.40      130.44      6.01 o 
   4   3   1       11.85        9.62      3.47 o 
   5   3   1        1.34        1.88      3.75 o 
   6   3   1      255.48      254.59     10.91 o 
   7   3   1      162.07      160.66      9.71 o 
   8   3   1        0.03       -4.39      4.79 o 
   9   3   1       59.18       51.92      8.46 o 
  -7   4   1       23.32       17.09      7.40 o 
  -6   4   1       10.59        2.44      5.72 o 
  -5   4   1      636.96      595.23     19.03 o 
  -4   4   1      306.39      328.82     13.03 o 
  -3   4   1        0.16       -2.59      3.37 o 
  -2   4   1       34.00       33.63      4.18 o 
  -1   4   1        6.94        2.65      2.40 o 
   0   4   1     1917.64     1947.33     15.31 o 
   1   4   1      392.04      418.19      9.83 o 
   2   4   1       17.42       15.95      2.87 o 
   3   4   1     3576.99     3759.72     30.88 o 
   4   4   1        0.93       -2.56      3.45 o 
   5   4   1      230.07      231.04      9.55 o 
   6   4   1       28.93       17.58      5.48 o 
   7   4   1      573.95      540.85     17.91 o 
   8   4   1       28.46       30.71      6.58 o 
   9   4   1       58.51       63.48      8.95 o 
  -6   5   1       11.11       14.96      6.38 o 
  -5   5   1       64.81       61.01      8.30 o 
  -4   5   1       50.65       72.22      7.20 o 
  -3   5   1       66.26       69.16      6.34 o 
  -2   5   1        5.95        2.63      3.93 o 
  -1   5   1        1.09        0.99      3.18 o 
   0   5   1     1313.25     1277.04     23.62 o 
   1   5   1      679.99      641.76     14.01 o 
   2   5   1      136.29      138.61      6.69 o 
   3   5   1      123.11      135.97      7.07 o 
   4   5   1      406.30      411.08     12.26 o 
   5   5   1      365.88      367.64     12.81 o 
   6   5   1       45.78       47.21      6.25 o 
   7   5   1      425.95      392.15     14.96 o 
   8   5   1       12.20        2.32      6.60 o 
   9   5   1      133.16      134.18     12.45 o 
  -5   6   1        0.40       -7.31      5.68 o 
  -4   6   1       52.63       68.51      7.48 o 
  -3   6   1      117.32      110.42      8.92 o 
  -2   6   1      211.25      203.48     10.58 o 
  -1   6   1        0.21        4.02      3.36 o 
   0   6   1      339.81      326.53      8.24 o 
   1   6   1      370.11      359.08     11.87 o 
   2   6   1      146.31      163.32      8.38 o 
   3   6   1       23.94       22.28      4.71 o 
   4   6   1      637.63      639.19     16.48 o 
   5   6   1      955.77      933.77     20.66 o 
   6   6   1       21.87       19.27      6.50 o 
   7   6   1      183.91      179.99     10.88 o 
   8   6   1       59.72       68.96      8.17 o 
   9   6   1      193.36      165.48     13.95 o 
  -4   7   1       26.05       25.96      6.21 o 
  -3   7   1      294.46      307.78     15.04 o 
  -2   7   1      640.12      672.96     19.94 o 
  -1   7   1       25.96       15.88      6.07 o 
   0   7   1      238.70      229.45     12.91 o 
   1   7   1        1.08        5.49      3.46 o 
   2   7   1      847.03      896.94     20.62 o 
   3   7   1       85.80       92.07      7.25 o 
   4   7   1      372.10      370.51     14.37 o 
   5   7   1      160.59      175.02     10.81 o 
   6   7   1       50.66       51.07      6.68 o 
   7   7   1       23.29       23.81      7.09 o 
   8   7   1       37.17       35.24      8.75 o 
  -3   8   1       36.44       33.53      7.34 o 
  -2   8   1      511.92      511.19     19.95 o 
  -1   8   1        3.24       -0.57      5.37 o 
   0   8   1      109.69      108.44      6.90 o 
   1   8   1      111.85      116.24      9.45 o 
   2   8   1      546.13      542.50     17.78 o 
   3   8   1       23.26       28.75      5.65 o 
   4   8   1       58.33       64.43      7.72 o 
   5   8   1       16.10       14.59      5.99 o 
   6   8   1      149.12      138.69     11.48 o 
   7   8   1       16.56       24.87      5.74 o 
   8   8   1       10.33        9.17      6.95 o 
  -1   9   1       29.84       13.32      8.68 o 
   0   9   1      118.17      125.94      8.12 o 
   1   9   1        7.28        9.54      5.20 o 
   2   9   1      241.04      247.68     13.58 o 
   3   9   1        3.37        0.58      5.34 o 
   4   9   1       23.66       21.29      6.31 o 
   5   9   1        0.18       -2.47      5.08 o 
   6   9   1      130.36      141.35     11.67 o 
   7   9   1       40.20       33.14      8.78 o 
   1  10   1        7.94       12.53      5.66 o 
   2  10   1       11.63       10.85      6.36 o 
   3  10   1        6.72       17.50      5.55 o 
   4  10   1       34.98       41.54      7.30 o 
   5  10   1       15.93       25.27      6.20 o 
  -5  -9   2       22.95       24.43      7.99 o 
  -4  -9   2       48.34       39.95      8.47 o 
  -3  -9   2        2.21       -1.94      5.82 o 
  -2  -9   2      294.53      284.94     15.86 o 
  -1  -9   2       81.71       60.85      9.47 o 
   0  -9   2        1.78        2.82      5.34 o 
   1  -9   2       36.65       23.12      7.58 o 
  -6  -8   2      122.82      117.79     11.16 o 
  -5  -8   2        5.48       11.78      5.91 o 
  -4  -8   2      253.25      269.61     14.58 o 
  -3  -8   2        0.08        7.28      4.15 o 
  -2  -8   2      239.99      225.66     12.45 o 
  -1  -8   2      130.14      146.24     10.68 o 
   0  -8   2       89.01       88.35      6.11 o 
   1  -8   2       25.95       37.87      6.33 o 
   2  -8   2      136.82      139.81     11.72 o 
   3  -8   2      170.77      167.34     12.23 o 
  -7  -7   2        1.08        5.38      5.54 o 
  -6  -7   2       81.84       87.79      9.16 o 
  -5  -7   2      117.60      121.96      9.82 o 
  -4  -7   2      336.04      334.79     14.66 o 
  -3  -7   2       15.38        7.74      5.76 o 
  -2  -7   2        3.02        7.52      4.09 o 
  -1  -7   2       48.02       41.79      6.28 o 
   0  -7   2      356.05      343.57     11.84 o 
   1  -7   2       72.65       74.04      7.63 o 
   2  -7   2       32.20       20.94      5.94 o 
   3  -7   2      145.19      136.65     11.24 o 
   4  -7   2        5.98        7.38      5.65 o 
  -8  -6   2       25.71       21.85      7.15 o 
  -7  -6   2       27.89       28.01      6.38 o 
  -6  -6   2       37.51       34.77      7.59 o 
  -5  -6   2       33.32       28.65      5.76 o 
  -4  -6   2      264.99      273.07     11.86 o 
  -3  -6   2       63.01       54.51      6.67 o 
  -2  -6   2       45.69       49.31      5.57 o 
  -1  -6   2        0.43        1.18      3.80 o 
   0  -6   2      527.86      494.26     10.67 o 
   1  -6   2     1314.45     1292.96     24.62 o 
   2  -6   2        0.73       -3.74      4.23 o 
   3  -6   2      281.28      280.41     13.27 o 
   4  -6   2        0.25        5.24      5.04 o 
   5  -6   2      235.46      224.97     13.58 o 
  -8  -5   2       10.53        1.34      6.00 o 
  -7  -5   2       35.68       36.79      7.08 o 
  -6  -5   2       85.26       70.26      7.38 o 
  -5  -5   2      271.66      259.25     11.96 o 
  -4  -5   2      253.26      240.07     10.71 o 
  -3  -5   2      367.76      367.36     12.33 o 
  -2  -5   2      970.51      971.80     18.69 o 
  -1  -5   2      370.21      366.09     11.54 o 
   0  -5   2      506.04      502.16      9.58 o 
   1  -5   2     2741.45     2711.51     32.06 o 
   2  -5   2      163.51      163.24      9.07 o 
   3  -5   2      126.88      116.44      8.23 o 
   4  -5   2      181.79      184.55     10.89 o 
   5  -5   2      658.37      713.24     21.24 o 
   6  -5   2       11.54       12.58      5.88 o 
  -8  -4   2       91.76       91.24      9.84 o 
  -7  -4   2        0.50        4.45      4.79 o 
  -6  -4   2      484.68      450.49     16.13 o 
  -5  -4   2      383.88      382.71     13.63 o 
  -4  -4   2      156.12      141.87      8.38 o 
  -3  -4   2      184.10      177.24      8.13 o 
  -2  -4   2     1493.73     1403.31     20.20 o 
  -1  -4   2     2087.36     2055.68     23.85 o 
   0  -4   2      132.00      138.05      7.10 o 
   1  -4   2     1541.00     1539.77     21.50 o 
   2  -4   2      300.75      336.46     11.13 o 
   3  -4   2     1268.84     1296.43     22.93 o 
   4  -4   2       98.24      110.86      7.48 o 
   5  -4   2      934.66      911.77     23.14 o 
   6  -4   2        0.48        3.53      5.39 o 
   7  -4   2       54.48       36.22      8.34 o 
  -8  -3   2       44.88       17.13      8.59 o 
  -7  -3   2       41.39       43.74      6.94 o 
  -6  -3   2      329.59      320.49     13.28 o 
  -5  -3   2       44.36       49.12      5.51 o 
  -4  -3   2      260.50      214.06      8.84 o 
  -3  -3   2        0.80        1.89      2.74 o 
  -2  -3   2     2969.00     2831.52     26.13 o 
  -1  -3   2     2370.13     2319.08     22.50 o 
   0  -3   2     1502.79     1454.52     16.74 o 
   1  -3   2      105.24      120.39      5.78 o 
   2  -3   2     1432.44     1405.88     19.46 o 
   3  -3   2     1874.48     1913.85     24.97 o 
   4  -3   2       59.65       60.57      5.93 o 
   5  -3   2      131.83      114.97      9.01 o 
   6  -3   2      100.51       97.31      9.09 o 
   7  -3   2      186.66      193.68     12.48 o 
  -8  -2   2      131.81      135.49     11.04 o 
  -7  -2   2       10.41       12.84      5.40 o 
  -6  -2   2      283.14      288.60     12.43 o 
  -5  -2   2      407.06      386.00     13.00 o 
  -4  -2   2     2113.70     1989.23     25.31 o 
  -3  -2   2       49.27       43.95      4.05 o 
  -2  -2   2     1733.66     1652.06     18.38 o 
  -1  -2   2       89.29       82.72      4.09 o 
   0  -2   2     1744.30     1704.50     11.68 o 
   1  -2   2       95.25       95.40      4.43 o 
   2  -2   2     1001.81     1039.03     14.96 o 
   3  -2   2      387.26      446.48     11.03 o 
   4  -2   2       11.54       15.82      3.58 o 
   5  -2   2        1.56       -0.77      3.74 o 
   6  -2   2      177.26      166.52      9.91 o 
   7  -2   2      484.10      480.69     17.53 o 
   8  -2   2       19.92       22.25      6.34 o 
  -8  -1   2      117.40      117.62     11.08 o 
  -7  -1   2      369.55      357.64     15.75 o 
  -6  -1   2       28.92       30.60      5.32 o 
  -5  -1   2      702.10      713.35     17.20 o 
  -4  -1   2     1438.30     1447.43     21.46 o 
  -3  -1   2      376.95      380.73     10.04 o 
  -2  -1   2        2.36        3.55      1.81 o 
  -1  -1   2     2010.56     1760.03     15.63 o 
   0  -1   2      936.58      942.93      7.46 o 
   1  -1   2      522.71      502.03      8.12 o 
   2  -1   2       97.57       94.69      4.22 o 
   3  -1   2      290.24      329.92      8.79 o 
   4  -1   2       28.29       29.79      4.00 o 
   5  -1   2      306.19      330.31     11.17 o 
   6  -1   2       26.91       23.68      5.21 o 
   7  -1   2      436.94      460.75     16.51 o 
   8  -1   2      254.06      239.48     13.45 o 
  -8   0   2        5.05       -1.99      7.18 o 
  -7   0   2      409.33      418.31     17.08 o 
  -6   0   2      100.87      117.95      8.38 o 
  -5   0   2       70.98       67.65      6.36 o 
  -4   0   2      805.66      856.37     16.71 o 
  -3   0   2      169.33      171.49      6.83 o 
  -2   0   2     1582.82     1694.55     17.51 o 
  -1   0   2      155.09      148.14      4.51 o 
   0   0   2     2468.03     2188.25     19.18 o 
   1   0   2     1194.94     1214.02     10.98 o 
   2   0   2      676.77      660.29      9.60 o 
   3   0   2       42.13       57.20      3.87 o 
   4   0   2      283.55      318.43      9.37 o 
   5   0   2      980.01     1028.36     18.92 o 
   6   0   2      261.67      292.16     11.76 o 
   7   0   2      208.32      232.65     11.64 o 
   8   0   2       88.53       92.05      9.48 o 
   9   0   2      217.55      199.82     14.57 o 
  -8   1   2       15.71       16.68      6.37 o 
  -7   1   2       72.27       77.49      8.87 o 
  -6   1   2      788.06      806.26     21.28 o 
  -5   1   2      140.76      161.74      9.26 o 
  -4   1   2      397.98      439.59     12.48 o 
  -3   1   2      522.57      550.76     12.50 o 
  -2   1   2     2903.44     3135.09     25.09 o 
  -1   1   2     7547.12     5883.02    112.12 o 
   0   1   2        7.22        7.51      1.09 o 
   1   1   2     5635.79     4420.30     80.24 o 
   2   1   2      263.87      319.73      6.60 o 
   3   1   2      922.95     1107.24     14.10 o 
   4   1   2      416.22      476.28     11.01 o 
   5   1   2     3100.56     3351.44     32.41 o 
   6   1   2        2.48        6.32      4.25 o 
   7   1   2      262.21      289.39     12.50 o 
   8   1   2       38.36       48.09      7.53 o 
   9   1   2      251.10      239.54     14.79 o 
  -7   2   2        0.23        0.00      5.32 o 
  -6   2   2      258.15      250.30     13.23 o 
  -5   2   2       23.62       24.97      5.42 o 
  -4   2   2      200.65      234.74     10.02 o 
  -3   2   2        3.88        7.80      2.69 o 
  -2   2   2     2007.49     2182.86     22.65 o 
  -1   2   2     1358.02     1395.03     15.92 o 
   0   2   2      330.19      330.73      4.95 o 
   1   2   2       56.14       67.52      3.29 o 
   2   2   2    15002.95    12379.96    162.04 o 
   3   2   2      780.89      758.54     12.03 o 
   4   2   2      717.82      753.51     13.47 o 
   5   2   2     1737.14     1899.62     24.43 o 
   6   2   2      608.85      637.55     16.19 o 
   7   2   2      353.54      372.69     14.08 o 
   8   2   2       52.69       69.19      7.78 o 
   9   2   2      147.29      149.72     12.43 o 
  -7   3   2        4.52        7.44      5.19 o 
  -6   3   2      140.63      137.89     11.26 o 
  -5   3   2       33.49       30.95      5.76 o 
  -4   3   2     1382.67     1462.76     25.46 o 
  -3   3   2       41.17       30.94      4.50 o 
  -2   3   2     1732.85     1817.96     22.76 o 
  -1   3   2      186.65      181.14      6.97 o 
   0   3   2     1621.93     1648.34     12.57 o 
   1   3   2       17.29       18.97      2.46 o 
   2   3   2     2805.88     2882.66     22.78 o 
   3   3   2     1935.81     2065.65     20.80 o 
   4   3   2       41.94       60.51      4.72 o 
   5   3   2       61.32       78.09      5.98 o 
   6   3   2      280.11      274.39     10.87 o 
   7   3   2      537.11      548.30     16.80 o 
   8   3   2        3.56       -3.17      5.50 o 
   9   3   2       38.39       43.76      7.91 o 
  -6   4   2       44.26       28.47      7.01 o 
  -5   4   2      194.63      169.44     11.08 o 
  -4   4   2      624.91      677.31     18.61 o 
  -3   4   2      123.02      108.24      7.62 o 
  -2   4   2      238.14      254.82     10.14 o 
  -1   4   2      107.62       89.37      5.84 o 
   0   4   2     3449.90     3525.62     45.18 o 
   1   4   2        8.12        9.49      2.48 o 
   2   4   2      680.67      698.68     12.80 o 
   3   4   2     1383.12     1467.68     19.18 o 
   4   4   2     2244.20     2307.69     26.05 o 
   5   4   2       13.71       15.59      4.21 o 
   6   4   2      138.88      140.86      8.17 o 
   7   4   2      458.59      451.45     15.51 o 
   8   4   2       16.68       12.89      6.45 o 
   9   4   2        2.68       -1.26      6.48 o 
  -6   5   2      102.33       96.74      9.86 o 
  -5   5   2       34.70       36.95      6.33 o 
  -4   5   2      141.89      150.31      9.99 o 
  -3   5   2        1.09        2.25      4.10 o 
  -2   5   2      185.52      176.16      9.16 o 
  -1   5   2      297.19      309.17     10.69 o 
   0   5   2     2061.06     2097.39     18.34 o 
   1   5   2      210.75      205.80      8.16 o 
   2   5   2       20.05       29.80      3.94 o 
   3   5   2       77.05       95.81      5.67 o 
   4   5   2      457.62      477.67     13.27 o 
   5   5   2      398.66      426.53     13.16 o 
   6   5   2       80.68       76.82      7.23 o 
   7   5   2       82.13       75.18      9.02 o 
   8   5   2       18.11        6.11      6.92 o 
   9   5   2       28.47       39.96      8.10 o 
  -5   6   2        1.41        4.09      5.54 o 
  -4   6   2       30.29       29.20      6.05 o 
  -3   6   2      153.95      130.80     10.14 o 
  -2   6   2      184.52      175.16     10.24 o 
  -1   6   2       85.63       85.09      7.43 o 
   0   6   2       53.55       58.63      4.08 o 
   1   6   2      783.55      804.17     17.43 o 
   2   6   2        0.98       -0.68      3.06 o 
   3   6   2      121.19      116.36      7.43 o 
   4   6   2       30.44       33.07      5.32 o 
   5   6   2     1312.09     1328.81     24.30 o 
   6   6   2       64.80       65.57      7.45 o 
   7   6   2       59.59       58.50      7.22 o 
   8   6   2        3.59       14.07      6.09 o 
   9   6   2      202.39      176.99     13.94 o 
  -4   7   2        3.13        4.77      4.77 o 
  -2   7   2      176.54      172.49     10.69 o 
  -1   7   2      263.41      244.52     12.47 o 
   0   7   2        6.90       14.77      3.02 o 
   1   7   2       56.34       61.45      6.01 o 
   2   7   2      602.55      556.79     16.38 o 
   3   7   2      273.12      268.23     11.63 o 
   4   7   2       55.84       54.70      6.31 o 
   5   7   2      406.23      391.65     14.86 o 
   6   7   2       61.26       68.25      7.65 o 
   7   7   2      139.30      135.62     10.72 o 
   8   7   2       29.87       33.21      7.80 o 
   9   7   2      225.24      209.26     15.42 o 
  -3   8   2        0.10       -9.52      6.34 o 
  -2   8   2      233.72      236.12     14.18 o 
  -1   8   2       13.54        6.91      6.61 o 
   0   8   2       95.96       91.56      5.70 o 
   1   8   2        2.83        5.98      4.57 o 
   2   8   2      397.93      391.53     15.17 o 
   3   8   2      512.46      497.33     16.93 o 
   4   8   2       11.08        6.95      5.48 o 
   5   8   2       31.66       39.18      6.33 o 
   6   8   2       61.49       76.38      8.22 o 
   7   8   2      188.38      214.11     12.68 o 
   8   8   2        1.28       -1.36      6.98 o 
  -1   9   2       47.65       51.02      8.65 o 
   0   9   2      223.00      226.93     14.60 o 
   1   9   2       15.29       19.37      5.08 o 
   2   9   2      109.74      103.06     10.07 o 
   3   9   2       53.12       47.48      7.46 o 
   4   9   2       45.94       63.16      7.75 o 
   5   9   2        0.66       -3.58      5.66 o 
   6   9   2      102.03       92.80     11.21 o 
   7   9   2       70.49       78.76      9.60 o 
   1  10   2       27.14       29.42      7.71 o 
   2  10   2       10.59        1.99      6.19 o 
   3  10   2       12.06       11.81      6.82 o 
   4  10   2       70.35       66.82      9.56 o 
   5  10   2       14.20       14.27      6.56 o 
  -4  -9   3       12.13       12.73      6.25 o 
  -3  -9   3       42.22       37.72      8.08 o 
  -2  -9   3       74.86       80.57      9.65 o 
  -1  -9   3      293.18      345.49     16.98 o 
   0  -9   3       24.47       17.85     13.41 o 
  -6  -8   3       25.51       22.16      8.25 o 
  -5  -8   3        8.95        6.63      6.43 o 
  -4  -8   3      219.47      256.12     14.22 o 
  -3  -8   3       72.90       65.88      9.20 o 
  -2  -8   3      195.90      190.59     12.03 o 
  -1  -8   3      249.07      259.02     13.91 o 
   0  -8   3       96.42       94.24      6.53 o 
   1  -8   3       35.97       36.81      6.90 o 
   2  -8   3       97.80       99.98     10.68 o 
  -7  -7   3        1.26      -10.78      7.36 o 
  -6  -7   3      144.57      154.16     12.29 o 
  -5  -7   3        0.44       -8.87      5.91 o 
  -4  -7   3      654.36      650.32     21.17 o 
  -3  -7   3      218.97      214.94     11.90 o 
  -2  -7   3      109.32      115.70      8.94 o 
  -1  -7   3       92.42       86.42      7.75 o 
   0  -7   3      241.24      238.18      8.63 o 
   1  -7   3       73.70       53.17      8.01 o 
   2  -7   3        3.34        2.32      4.86 o 
   3  -7   3      115.22      103.61     10.42 o 
   4  -7   3        4.59       11.83      5.86 o 
  -7  -6   3       22.69       28.75      7.71 o 
  -6  -6   3      245.63      249.81     14.15 o 
  -5  -6   3        1.55       -1.61      5.49 o 
  -4  -6   3      347.69      340.48     14.66 o 
  -3  -6   3       76.93       82.63      7.23 o 
  -2  -6   3       37.14       41.59      5.09 o 
  -1  -6   3       24.62       19.62      4.75 o 
   0  -6   3      229.88      227.77      7.70 o 
   1  -6   3      323.47      315.78     13.39 o 
   2  -6   3       26.69       23.77      5.56 o 
   3  -6   3        7.46        5.98      5.13 o 
   4  -6   3       34.91       33.28      6.98 o 
   5  -6   3      193.50      187.41     12.99 o 
  -8  -5   3       20.44       17.95      7.29 o 
  -7  -5   3       46.91       51.61      8.53 o 
  -6  -5   3      167.77      165.78     10.99 o 
  -5  -5   3       39.56       36.59      6.38 o 
  -4  -5   3       39.64       44.86      5.76 o 
  -3  -5   3       38.45       45.94      6.08 o 
  -2  -5   3      214.84      206.94      9.86 o 
  -1  -5   3       17.50       26.21      4.32 o 
   0  -5   3       33.35       32.11      3.22 o 
   1  -5   3      437.75      454.42     13.89 o 
   2  -5   3       34.91       34.72      5.11 o 
   3  -5   3        2.68        4.65      4.51 o 
   4  -5   3        4.68        1.57      4.72 o 
   5  -5   3      527.92      529.76     19.37 o 
   6  -5   3      204.65      205.92     13.27 o 
  -8  -4   3       22.00       13.18      6.61 o 
  -7  -4   3       13.27       12.02      6.13 o 
  -6  -4   3      173.13      157.00     10.98 o 
  -5  -4   3       40.05       44.60      5.99 o 
  -4  -4   3       26.64       33.40      4.83 o 
  -3  -4   3        9.96       16.69      3.71 o 
  -2  -4   3      681.82      648.18     15.03 o 
  -1  -4   3     1436.80     1434.69     21.34 o 
   0  -4   3       11.60        7.29      1.97 o 
   1  -4   3      564.63      560.41     13.85 o 
   2  -4   3        4.97        6.30      3.84 o 
   3  -4   3     1539.69     1574.04     25.79 o 
   4  -4   3       23.36       18.57      4.94 o 
   5  -4   3      622.66      641.33     19.48 o 
   6  -4   3      148.22      166.15     12.19 o 
   7  -4   3       70.91       85.08      8.60 o 
  -8  -3   3       44.84       48.28      7.60 o 
  -7  -3   3      108.14       91.02     10.50 o 
  -6  -3   3      150.71      130.56      9.89 o 
  -5  -3   3       85.58       70.86      7.11 o 
  -4  -3   3      100.63       94.71      7.06 o 
  -3  -3   3     1458.52     1369.95     21.53 o 
  -2  -3   3     1078.32     1024.96     17.13 o 
  -1  -3   3     3693.23     3502.29     30.06 o 
   0  -3   3     1256.39     1294.22     19.03 o 
   1  -3   3      807.66      833.29     15.01 o 
   2  -3   3     1292.73     1316.19     20.00 o 
   3  -3   3     5371.83     5517.86     43.86 o 
   4  -3   3      149.04      144.68      8.97 o 
   5  -3   3      372.43      382.19     13.86 o 
   6  -3   3       37.98       42.04      6.46 o 
   7  -3   3      369.35      346.41     16.52 o 
  -8  -2   3      203.95      189.67     13.55 o 
  -7  -2   3      107.72      110.25      9.36 o 
  -6  -2   3      242.84      226.99     12.28 o 
  -5  -2   3       16.60       15.99      5.36 o 
  -4  -2   3     1367.28     1285.74     21.71 o 
  -3  -2   3     1186.23     1207.22     19.08 o 
  -2  -2   3      834.97      793.06     14.16 o 
  -1  -2   3     1032.09     1049.41     15.20 o 
   0  -2   3     2403.97     2217.18     15.02 o 
   1  -2   3     2793.74     2877.75     24.84 o 
   2  -2   3      330.18      325.80      9.09 o 
   3  -2   3     3067.47     3239.86     30.69 o 
   4  -2   3       47.69       66.03      5.47 o 
   5  -2   3      240.59      246.48     11.17 o 
   6  -2   3       42.14       58.07      6.91 o 
   7  -2   3      463.05      453.00     18.01 o 
   8  -2   3       20.64       12.11      6.99 o 
  -8  -1   3      130.72      115.90     11.41 o 
  -7  -1   3       54.88       54.14      8.50 o 
  -6  -1   3       98.42       89.58      8.77 o 
  -5  -1   3        4.30       11.41      4.31 o 
  -4  -1   3     1926.44     1946.74     26.50 o 
  -3  -1   3       17.94        9.81      3.53 o 
  -2  -1   3      240.12      216.82      7.34 o 
  -1  -1   3       10.97       20.30      2.38 o 
   0  -1   3     3178.20     2856.06     15.41 o 
   1  -1   3     5031.01     4860.12     28.83 o 
   2  -1   3      183.53      198.75      6.60 o 
   3  -1   3       80.48      109.75      5.73 o 
   4  -1   3      147.02      159.16      7.63 o 
   5  -1   3      558.13      654.07     16.24 o 
   6  -1   3       35.83       34.29      5.59 o 
   7  -1   3      247.29      220.48     12.95 o 
   8  -1   3       22.68       21.83      6.97 o 
  -8   0   3       34.34       34.55      7.75 o 
  -7   0   3       59.10       71.79      9.27 o 
  -6   0   3      153.58      163.79     10.89 o 
  -5   0   3      175.23      182.23     10.00 o 
  -4   0   3      257.28      287.37     10.62 o 
  -3   0   3        9.34        8.79      3.39 o 
  -2   0   3      225.41      222.27      7.42 o 
  -1   0   3       25.45       32.08      2.79 o 
   0   0   3      712.05      660.96      9.62 o 
   1   0   3     1436.68     1311.87     13.75 o 
   2   0   3       14.94       14.64      2.60 o 
   3   0   3       49.90       45.55      3.89 o 
   4   0   3      188.58      191.20      7.62 o 
   5   0   3      967.33     1113.03     19.82 o 
   6   0   3      268.08      292.56     11.52 o 
   7   0   3       40.97       27.48      7.91 o 
   8   0   3       43.56       47.42      7.52 o 
   9   0   3      160.28      153.45     13.33 o 
  -7   1   3      101.46      115.08     11.12 o 
  -6   1   3      326.56      349.68     14.69 o 
  -5   1   3      253.65      254.32     11.45 o 
  -4   1   3        1.66        2.88      3.34 o 
  -3   1   3     1139.17     1194.64     19.12 o 
  -2   1   3     2263.67     2453.12     24.30 o 
  -1   1   3       30.26       28.32      2.85 o 
   0   1   3       10.08       13.98      1.52 o 
   1   1   3       75.23       77.35      3.66 o 
   2   1   3      160.75      129.96      4.78 o 
   3   1   3     1048.63     1188.87     15.49 o 
   4   1   3      379.75      409.72     10.61 o 
   5   1   3     1305.07     1476.80     22.01 o 
   6   1   3      513.31      570.85     15.61 o 
   7   1   3       84.17       82.08      8.57 o 
   8   1   3       66.27       67.00      8.09 o 
   9   1   3      240.97      239.99     15.06 o 
  -7   2   3        0.73       -0.66      5.10 o 
  -6   2   3      130.55      118.01      9.34 o 
  -5   2   3      106.56      112.65      8.70 o 
  -4   2   3      135.30      141.96      8.38 o 
  -3   2   3       37.38       43.26      4.81 o 
  -2   2   3     1836.33     1937.33     22.91 o 
  -1   2   3     2187.85     2217.08     21.89 o 
   0   2   3       66.20       53.76      2.56 o 
   1   2   3      154.23      180.98      5.76 o 
   2   2   3      158.00      179.30      5.84 o 
   3   2   3     1488.10     1436.04     17.14 o 
   4   2   3      574.21      657.55     13.18 o 
   5   2   3      361.79      383.76     11.30 o 
   6   2   3        1.43        4.88      3.92 o 
   7   2   3      362.94      380.69     14.10 o 
   8   2   3       69.25       77.57      8.59 o 
   9   2   3      170.71      165.01     12.66 o 
  -7   3   3       13.73       10.68      7.70 o 
  -6   3   3       56.45       35.88      8.00 o 
  -5   3   3        0.65        3.09      4.19 o 
  -4   3   3     1061.89     1106.91     22.95 o 
  -3   3   3      610.93      606.75     15.61 o 
  -2   3   3      505.10      549.89     13.38 o 
  -1   3   3     1117.09     1169.34     17.52 o 
   0   3   3      987.24     1028.44     11.25 o 
   1   3   3      918.83      994.40     14.28 o 
   2   3   3     1361.65     1387.48     16.84 o 
   3   3   3     3052.96     3256.78     27.29 o 
   4   3   3       85.75      104.27      6.29 o 
   5   3   3      317.04      327.95     10.94 o 
   6   3   3      207.42      210.07      9.52 o 
   7   3   3     1190.21     1230.18     24.80 o 
   8   3   3       17.43       19.90      6.21 o 
   9   3   3       58.62       49.46      8.51 o 
  -6   4   3       56.54       63.16      8.59 o 
  -5   4   3        1.15       -5.12      5.49 o 
  -4   4   3      907.60      892.43     22.07 o 
  -3   4   3      302.08      292.16     11.96 o 
  -2   4   3      413.30      420.29     12.88 o 
  -1   4   3      105.39      120.24      6.78 o 
   0   4   3     2979.58     2914.27     56.25 o 
   1   4   3     1971.33     1943.75     22.45 o 
   2   4   3      725.56      758.14     14.06 o 
   3   4   3     1453.90     1498.36     20.05 o 
   4   4   3     2135.06     2271.38     26.42 o 
   5   4   3      200.66      218.83      9.65 o 
   6   4   3      188.77      180.15      9.22 o 
   7   4   3      696.68      674.67     19.10 o 
   8   4   3        7.61       20.71      5.56 o 
   9   4   3       14.52       19.75      6.28 o 
  -5   5   3       23.48       26.01      7.26 o 
  -4   5   3      245.92      231.86     13.33 o 
  -3   5   3       95.94       98.52      8.50 o 
  -2   5   3      340.88      323.73     12.54 o 
  -1   5   3       16.54       23.76      4.04 o 
   0   5   3      779.22      789.01     11.86 o 
   1   5   3      361.86      367.70     11.40 o 
   2   5   3       25.73       20.60      4.05 o 
   3   5   3       25.68       29.46      3.88 o 
   4   5   3      747.93      750.46     16.53 o 
   5   5   3      450.23      481.23     14.13 o 
   6   5   3        0.23        0.84      4.31 o 
   7   5   3       60.59       61.33      7.45 o 
   8   5   3        1.77       -5.07      5.61 o 
   9   5   3       56.56       37.80      8.55 o 
  -5   6   3        1.63       -7.09      7.02 o 
  -4   6   3       13.89       -6.83      6.30 o 
  -3   6   3       99.62       86.52      8.79 o 
  -2   6   3      285.78      263.86     12.91 o 
  -1   6   3       58.50       66.28      6.27 o 
   0   6   3      186.74      198.17      7.15 o 
   1   6   3       68.11       66.30      6.29 o 
   2   6   3      577.11      592.30     15.06 o 
   3   6   3      110.33       99.27      6.88 o 
   4   6   3       79.82       92.48      7.23 o 
   5   6   3     1607.02     1557.70     26.44 o 
   6   6   3        0.35       -0.45      5.02 o 
   7   6   3       20.99       15.73      5.30 o 
   8   6   3       11.24        4.62      5.89 o 
   9   6   3      139.21      117.46     12.28 o 
  -4   7   3       17.74       14.06      6.52 o 
  -3   7   3       16.23        0.63      6.34 o 
  -2   7   3      156.49      163.44     10.39 o 
  -1   7   3      232.62      231.72     12.26 o 
   0   7   3        1.72        1.66      4.80 o 
   1   7   3       14.84       13.25      5.04 o 
   2   7   3      269.00      245.36     11.23 o 
   3   7   3      416.50      415.74     14.60 o 
   4   7   3       95.03       95.97      7.52 o 
   5   7   3      199.81      216.37     11.18 o 
   6   7   3       12.66       10.45      5.38 o 
   7   7   3       46.25       43.56      7.90 o 
   8   7   3       20.89       11.11      7.71 o 
   9   7   3       70.72       63.97     10.82 o 
  -3   8   3       10.92        4.29      6.31 o 
  -2   8   3       59.43       56.13      8.73 o 
  -1   8   3        3.64        9.42      5.33 o 
   0   8   3        2.28       -0.11      3.16 o 
   1   8   3       11.76       12.65      5.28 o 
   2   8   3       51.22       43.05      6.85 o 
   3   8   3      485.86      493.18     17.01 o 
   4   8   3       25.28       30.26      5.32 o 
   5   8   3       20.40       23.90      5.64 o 
   6   8   3        4.53        4.45      6.29 o 
   7   8   3      351.00      368.87     16.82 o 
   8   8   3       17.18       23.36      7.98 o 
  -1   9   3       10.14       10.93      6.62 o 
   0   9   3      110.19      118.82     15.11 o 
   1   9   3      136.02      161.96     11.21 o 
   2   9   3       40.74       34.40      6.73 o 
   3   9   3      186.73      203.41     12.08 o 
   4   9   3       57.88       51.00      7.27 o 
   5   9   3       63.52       61.03      8.48 o 
   6   9   3       18.74       23.13      6.34 o 
   7   9   3      169.98      188.99     13.33 o 
   1  10   3       71.13       79.99      9.45 o 
   2  10   3        6.14        9.33      5.73 o 
   3  10   3        1.17       -7.22      5.83 o 
   4  10   3       59.18       69.22      9.20 o 
   5  10   3       78.81       66.82     10.52 o 
   6  10   3        2.71      -12.08      8.05 o 
  -2  -9   4        9.47       11.51      5.76 o 
  -5  -8   4       42.60       30.65      7.84 o 
  -4  -8   4       22.39       28.88      6.41 o 
  -3  -8   4      133.97      156.40     11.31 o 
  -2  -8   4        5.77        8.80      6.60 o 
  -1  -8   4      247.76      262.06     14.21 o 
   0  -8   4       19.71       21.65      5.22 o 
   1  -8   4      170.70      156.56     12.05 o 
   2  -8   4        0.31       -6.36      6.13 o 
  -6  -7   4        9.74       14.02      6.73 o 
  -5  -7   4       31.09       47.61      6.93 o 
  -4  -7   4      160.90      162.13     11.27 o 
  -3  -7   4      265.80      293.80     14.24 o 
  -2  -7   4       12.59       12.58      6.26 o 
  -1  -7   4      117.12      117.02      9.84 o 
   0  -7   4      148.57      152.68     16.72 o 
   1  -7   4      463.88      483.73     18.08 o 
   2  -7   4        8.19        3.67      5.80 o 
   3  -7   4      257.95      228.28     13.97 o 
   4  -7   4        6.20        6.48      6.24 o 
  -6  -6   4      267.55      243.71     14.59 o 
  -5  -6   4        1.21       -1.17      5.29 o 
  -4  -6   4      334.49      319.32     14.50 o 
  -3  -6   4      153.81      152.50     10.57 o 
  -2  -6   4      414.67      401.63     15.04 o 
  -1  -6   4      175.94      182.19     10.47 o 
   0  -6   4      439.29      419.95     10.89 o 
   1  -6   4      891.01      881.21     22.01 o 
   2  -6   4        0.22        0.00      4.64 o 
   3  -6   4       15.82       15.99      5.17 o 
   4  -6   4        6.02       14.48      5.07 o 
   5  -6   4      237.36      236.73     15.09 o 
  -7  -5   4        1.96       -2.04      6.77 o 
  -6  -5   4      472.66      479.92     19.50 o 
  -5  -5   4       64.03       62.15      8.13 o 
  -4  -5   4      258.61      258.71     12.35 o 
  -3  -5   4       42.90       38.78      5.47 o 
  -2  -5   4      551.93      540.93     15.74 o 
  -1  -5   4      225.74      241.95     10.62 o 
   0  -5   4       11.08       13.67      2.92 o 
   1  -5   4       73.16       70.85      6.67 o 
   2  -5   4        4.43        9.87      4.07 o 
   3  -5   4       86.59       86.58      8.20 o 
   4  -5   4        0.12        0.00      4.24 o 
   5  -5   4      114.80      114.67     10.24 o 
   6  -5   4       87.76       83.67      9.96 o 
  -7  -4   4        2.67       11.73      5.75 o 
  -6  -4   4      185.59      178.58     12.17 o 
  -5  -4   4       24.11       24.40      5.48 o 
  -4  -4   4       89.96       96.63      7.73 o 
  -3  -4   4        0.73        1.96      3.58 o 
  -2  -4   4      443.18      426.02     13.27 o 
  -1  -4   4      545.86      563.24     14.49 o 
   0  -4   4       12.06       18.99      2.65 o 
   1  -4   4       21.51       25.11      4.81 o 
   2  -4   4       53.25       57.91      5.22 o 
   3  -4   4      977.39      991.87     21.33 o 
   4  -4   4        4.87        2.38      4.34 o 
   5  -4   4      155.49      147.01     10.31 o 
   6  -4   4      136.16      114.87     11.46 o 
   7  -4   4       84.84       96.73     10.26 o 
  -7  -3   4       11.00        8.23      6.23 o 
  -6  -3   4        8.92        3.82      5.38 o 
  -5  -3   4        1.40        4.24      3.92 o 
  -4  -3   4       55.96       53.00      5.96 o 
  -3  -3   4      376.00      392.82     12.51 o 
  -2  -3   4       24.72       22.86      4.26 o 
  -1  -3   4      707.42      724.15     15.11 o 
   0  -3   4      103.68       85.81      6.54 o 
   1  -3   4       39.69       42.12      4.57 o 
   2  -3   4       44.16       62.09      4.81 o 
   3  -3   4     1935.28     1933.92     27.45 o 
   4  -3   4      160.36      159.75      9.09 o 
   5  -3   4        4.06        7.65      4.33 o 
   6  -3   4       98.23       84.87      8.54 o 
   7  -3   4      326.76      338.06     16.71 o 
  -7  -2   4       10.76       18.14      5.90 o 
  -6  -2   4       35.28       31.57      6.91 o 
  -5  -2   4       24.96       25.53      5.62 o 
  -4  -2   4      549.01      556.07     15.75 o 
  -3  -2   4     1100.47     1055.48     19.53 o 
  -2  -2   4        4.54        6.87      2.22 o 
  -1  -2   4      560.84      530.66     12.13 o 
   0  -2   4      227.34      213.21      7.06 o 
   1  -2   4     1845.30     1783.91     21.49 o 
   2  -2   4        7.90       15.21      2.52 o 
   3  -2   4     1960.66     1979.34     25.42 o 
   4  -2   4      149.89      155.36      8.52 o 
   5  -2   4     1015.14     1078.68     22.26 o 
   6  -2   4       14.57       16.96      5.42 o 
   7  -2   4      676.48      664.61     20.97 o 
   8  -2   4      254.23      247.43     15.35 o 
  -7  -1   4        0.85        9.44      5.66 o 
  -6  -1   4       58.69       54.06      8.38 o 
  -5  -1   4      354.07      369.52     14.02 o 
  -4  -1   4      452.67      464.35     14.20 o 
  -3  -1   4      759.19      727.20     16.11 o 
  -2  -1   4       12.87       13.92      3.69 o 
  -1  -1   4     1565.90     1542.07     19.28 o 
   0  -1   4     2664.10     2426.31     16.39 o 
   1  -1   4     8320.60     7845.49     41.22 o 
   2  -1   4      701.65      730.11     13.30 o 
   3  -1   4     1647.50     1699.82     21.84 o 
   4  -1   4       60.30       51.37      5.35 o 
   5  -1   4     3034.45     3204.50     35.85 o 
   6  -1   4        3.72        1.81      4.80 o 
   7  -1   4      198.02      186.88     11.39 o 
   8  -1   4       29.47       25.26      7.03 o 
  -7   0   4        2.75        1.93      4.86 o 
  -6   0   4      557.10      586.70     19.40 o 
  -5   0   4      298.67      319.99     13.33 o 
  -4   0   4      666.01      668.74     16.82 o 
  -3   0   4      119.79      117.02      7.54 o 
  -2   0   4     1659.54     1573.90     20.90 o 
  -1   0   4     1178.25     1150.49     16.26 o 
   0   0   4     1644.19     1540.02     33.40 o 
   1   0   4     2184.09     2059.90     20.01 o 
   2   0   4       77.28       81.21      4.41 o 
   3   0   4       92.56      111.87      5.71 o 
   4   0   4       98.57       66.05      7.28 o 
   5   0   4      848.72      909.79     18.45 o 
   6   0   4      195.61      202.56     10.30 o 
   7   0   4        1.31       14.01      4.53 o 
   8   0   4        0.48       -4.74      5.92 o 
   9   0   4       77.12       67.44      9.20 o 
  -7   1   4        1.89        5.36      5.01 o 
  -6   1   4      494.31      470.98     18.76 o 
  -5   1   4        1.72        4.80      4.51 o 
  -4   1   4       33.14       37.32      5.94 o 
  -3   1   4       21.22       31.94      4.31 o 
  -2   1   4     2009.82     2030.53     24.38 o 
  -1   1   4       61.20       50.29      3.82 o 
   0   1   4        5.06        4.47      1.59 o 
   1   1   4        4.55        1.11      1.75 o 
   2   1   4      348.48      309.82      8.03 o 
   3   1   4     1334.40     1438.72     18.32 o 
   4   1   4       46.60       58.78      4.70 o 
   5   1   4      332.20      372.27     11.74 o 
   6   1   4      239.95      259.03     11.07 o 
   7   1   4       64.87       65.07      7.88 o 
   8   1   4        6.54        1.69      5.94 o 
   9   1   4      130.33      133.46     11.78 o 
  -7   2   4       17.55       26.14      6.28 o 
  -6   2   4       15.72       16.89      6.88 o 
  -5   2   4        6.41       11.24      5.83 o 
  -4   2   4        5.85        6.45      4.53 o 
  -3   2   4      101.29       95.18      6.60 o 
  -2   2   4      327.80      346.26     10.61 o 
  -1   2   4      147.09      144.84      6.61 o 
   0   2   4        6.90        9.75      1.58 o 
   1   2   4       76.45       83.22      4.74 o 
   2   2   4      354.43      343.22      8.64 o 
   3   2   4     2630.73     2508.63     24.33 o 
   4   2   4      506.22      509.08     12.08 o 
   5   2   4       55.85       57.87      5.57 o 
   6   2   4      101.57      119.30      8.11 o 
   7   2   4      233.23      261.93     12.15 o 
   8   2   4      199.33      202.89     12.05 o 
   9   2   4       50.31       47.64      8.54 o 
  -6   3   4        6.87       -5.83      6.24 o 
  -5   3   4       47.49       42.59      7.40 o 
  -4   3   4      664.55      681.00     18.82 o 
  -3   3   4        5.43        3.57      4.19 o 
  -2   3   4       50.41       58.69      5.07 o 
  -1   3   4      153.20      161.94      7.45 o 
   0   3   4      524.31      521.23      9.00 o 
   1   3   4     1002.42     1029.41     15.81 o 
   2   3   4       72.44       75.80      4.78 o 
   3   3   4     1744.05     1763.40     21.32 o 
   4   3   4     1089.47     1076.39     17.86 o 
   5   3   4      300.14      359.28     11.51 o 
   6   3   4      111.51      135.79      8.19 o 
   7   3   4      816.83      865.43     21.38 o 
   8   3   4      362.02      366.40     16.28 o 
   9   3   4       39.12       36.17      8.30 o 
  -6   4   4       11.58        4.22      6.21 o 
  -5   4   4        3.51        0.00      5.74 o 
  -4   4   4      304.82      261.58     13.47 o 
  -3   4   4       64.32       67.30      6.56 o 
  -2   4   4       16.48       14.16      4.31 o 
  -1   4   4      116.62      123.64      7.31 o 
   0   4   4      570.62      586.63     11.25 o 
   1   4   4     1538.91     1496.61     20.71 o 
   2   4   4       94.64      105.57      6.15 o 
   3   4   4      285.49      291.86      9.47 o 
   4   4   4       48.62       50.01      5.19 o 
   5   4   4      569.92      583.06     14.95 o 
   6   4   4       50.99       47.86      6.06 o 
   7   4   4      463.97      442.17     15.71 o 
   8   4   4       60.02       60.71      8.63 o 
   9   4   4       30.09       39.48      7.53 o 
  -5   5   4       47.56       38.80      8.46 o 
  -4   5   4      140.60      120.79     10.32 o 
  -3   5   4      105.47      104.41      8.33 o 
  -2   5   4      684.04      691.00     18.90 o 
  -1   5   4      418.88      395.15     13.05 o 
   0   5   4      910.68      889.10     23.36 o 
   1   5   4     1872.96     1849.06     25.44 o 
   2   5   4       88.83       93.53      6.83 o 
   3   5   4      368.68      375.43     11.68 o 
   4   5   4      328.07      342.95     11.56 o 
   5   5   4     1035.28     1126.86     21.54 o 
   6   5   4       22.43       27.42      5.42 o 
   7   5   4       43.12       43.15      6.97 o 
   8   5   4        1.20       -8.25      5.50 o 
   9   5   4      114.55       81.24     10.78 o 
  -4   6   4       33.87       29.97      6.32 o 
  -3   6   4        6.90        9.74      4.83 o 
  -2   6   4      637.67      605.82     19.27 o 
  -1   6   4      469.01      446.92     15.22 o 
   0   6   4       50.14       54.81      4.31 o 
   1   6   4      176.38      172.85      8.91 o 
   2   6   4      256.03      251.86     10.95 o 
   3   6   4      146.45      149.83      8.69 o 
   4   6   4      181.93      189.63      9.33 o 
   5   6   4      500.93      517.09     15.57 o 
   6   6   4      132.38      142.62      9.89 o 
   7   6   4        1.40        1.04      5.78 o 
   8   6   4       18.64       18.97      7.45 o 
   9   6   4      149.48      138.22     12.92 o 
  -3   7   4        4.65        6.51      5.90 o 
  -2   7   4      164.68      168.99     12.14 o 
  -1   7   4      183.04      174.75     11.04 o 
   0   7   4        6.93        3.28      4.62 o 
   1   7   4       14.47       21.01      4.96 o 
   2   7   4      394.17      385.83     14.59 o 
   3   7   4      229.20      205.61     10.94 o 
   4   7   4        1.54        1.80      4.36 o 
   5   7   4       45.29       39.91      6.58 o 
   6   7   4       22.27       25.72      6.22 o 
   7   7   4       85.48       89.01      9.23 o 
   8   7   4       18.10        1.90      7.35 o 
   9   7   4       30.18       36.19      8.95 o 
  -2   8   4       19.86       16.04      6.34 o 
  -1   8   4        5.42       -3.66      5.98 o 
   0   8   4       25.32       30.71      6.94 o 
   1   8   4       69.24       81.93      7.59 o 
   2   8   4       53.25       59.29      7.27 o 
   3   8   4      448.84      440.71     16.75 o 
   4   8   4       19.58       21.21      5.64 o 
   5   8   4       43.72       32.86      7.48 o 
   6   8   4       17.36       12.61      6.23 o 
   7   8   4      433.97      471.70     18.80 o 
   8   8   4       45.12       23.88      9.86 o 
  -1   9   4        0.19        3.51      5.39 o 
   0   9   4       22.54       22.96      7.12 o 
   1   9   4      182.11      195.14     13.58 o 
   2   9   4        9.89       12.61      5.79 o 
   3   9   4       66.33       73.26      8.27 o 
   4   9   4        1.97        5.35      6.26 o 
   5   9   4       70.44       63.66      9.28 o 
   6   9   4       11.35       14.78      5.64 o 
   7   9   4      143.47      124.26     12.60 o 
   1  10   4       55.16       70.63      9.72 o 
   2  10   4        3.78        4.17      6.36 o 
   3  10   4        7.89       -1.36      7.40 o 
   4  10   4       14.11       25.23      6.06 o 
   5  10   4      184.26      219.76     15.01 o 
   6  10   4       17.40       41.88      7.84 o 
  -3  -8   5       29.49       41.04      7.59 o 
  -2  -8   5       29.25       46.12      7.85 o 
  -1  -8   5       51.43       47.17      7.32 o 
   0  -8   5        8.06       13.02      3.81 o 
   1  -8   5       94.45       98.12     10.45 o 
  -5  -7   5       34.28       26.58      7.73 o 
  -4  -7   5       14.00       20.87      6.26 o 
  -3  -7   5      233.37      247.73     13.69 o 
  -2  -7   5       48.41       56.07      7.11 o 
  -1  -7   5      100.38       92.98      8.92 o 
   0  -7   5        7.63        8.16      3.74 o 
   1  -7   5      451.09      454.34     18.52 o 
   2  -7   5      245.49      259.47     15.07 o 
   3  -7   5      143.16      144.66     11.26 o 
  -6  -6   5       25.26       25.34      7.90 o 
  -5  -6   5       64.60       62.71      9.83 o 
  -4  -6   5       66.33       65.91      9.08 o 
  -3  -6   5      311.47      310.14     14.00 o 
  -2  -6   5        2.30        3.67      5.17 o 
  -1  -6   5      171.54      177.91     10.42 o 
   0  -6   5        1.96        2.58      3.08 o 
   1  -6   5      640.50      618.22     19.33 o 
   2  -6   5       97.35      103.20      9.32 o 
   3  -6   5      151.31      154.61     11.55 o 
   4  -6   5        1.25       10.59      5.04 o 
  -6  -5   5      120.94      148.25     11.58 o 
  -5  -5   5      117.28      143.56     10.49 o 
  -4  -5   5       23.56       17.12      6.60 o 
  -3  -5   5      125.83      120.58      9.01 o 
  -2  -5   5      547.81      573.98     17.47 o 
  -1  -5   5      803.10      867.59     20.77 o 
   0  -5   5       74.65       78.11      5.49 o 
   1  -5   5      710.77      737.93     19.52 o 
   2  -5   5        1.96        5.36      4.59 o 
   3  -5   5      342.37      335.56     14.55 o 
   4  -5   5       27.08       14.49      6.83 o 
   5  -5   5      288.45      275.38     14.66 o 
   6  -5   5      127.30      114.17     10.96 o 
  -7  -4   5        2.04        6.38      5.63 o 
  -6  -4   5      143.21      156.18     11.72 o 
  -5  -4   5       27.63       23.75      6.51 o 
  -4  -4   5      443.75      448.02     16.12 o 
  -3  -4   5        1.03        3.56      3.67 o 
  -2  -4   5      583.40      587.38     16.41 o 
  -1  -4   5      561.95      584.57     16.01 o 
   0  -4   5        0.10        6.52      2.03 o 
   1  -4   5       10.87       17.44      3.80 o 
   2  -4   5       29.33       33.15      4.50 o 
   3  -4   5      263.00      284.18     12.50 o 
   4  -4   5       64.94       65.94      7.10 o 
   5  -4   5        8.37       12.55      5.87 o 
   6  -4   5       63.41       54.86      8.83 o 
  -7  -3   5        3.70        8.27      6.09 o 
  -6  -3   5       52.36       50.52      8.07 o 
  -5  -3   5        3.73       -4.20      5.70 o 
  -4  -3   5      563.38      542.08     17.38 o 
  -3  -3   5      106.80      101.26      8.08 o 
  -2  -3   5      175.50      174.11      8.84 o 
  -1  -3   5      142.46      154.17      7.79 o 
   0  -3   5       66.94       71.22      3.95 o 
   1  -3   5        1.86       -0.68      3.20 o 
   2  -3   5       35.18       31.81      4.66 o 
   3  -3   5      255.60      254.55     11.03 o 
   4  -3   5      108.13      109.86      8.45 o 
   5  -3   5      162.35      171.39     10.25 o 
   6  -3   5       49.93       38.18      7.36 o 
   7  -3   5       60.34       70.32      8.39 o 
  -7  -2   5        5.59       10.90      5.94 o 
  -6  -2   5       25.17       21.80      6.48 o 
  -5  -2   5        3.01        9.16      4.83 o 
  -4  -2   5      276.60      277.27     12.20 o 
  -3  -2   5      529.41      514.49     14.74 o 
  -2  -2   5        2.18        4.06      2.49 o 
  -1  -2   5      417.14      398.30     11.62 o 
   0  -2   5       25.81       22.27      2.36 o 
   1  -2   5     1772.66     1768.55     23.48 o 
   2  -2   5      490.72      484.92     12.82 o 
   3  -2   5      476.32      487.30     13.71 o 
   4  -2   5      490.90      499.40     14.74 o 
   5  -2   5      407.10      427.72     14.91 o 
   6  -2   5       47.57       48.01      6.80 o 
   7  -2   5      194.76      177.66     12.03 o 
   8  -2   5      339.03      342.91     17.93 o 
  -7  -1   5        2.70        0.00      6.26 o 
  -6  -1   5       55.36       73.52      8.25 o 
  -5  -1   5      129.26      119.48      9.03 o 
  -4  -1   5       23.65       29.33      4.76 o 
  -3  -1   5      641.29      619.61     15.96 o 
  -2  -1   5      148.38      144.46      7.45 o 
  -1  -1   5     1016.71      977.23     17.18 o 
   0  -1   5        9.04        8.95      2.02 o 
   1  -1   5     1973.13     1857.85     22.64 o 
   2  -1   5      360.10      310.27      9.86 o 
   3  -1   5       64.93       44.33      4.62 o 
   4  -1   5        8.71        9.81      3.50 o 
   5  -1   5     1907.40     1978.25     29.35 o 
   6  -1   5       31.51       25.70      6.38 o 
   7  -1   5       90.25      104.49      9.17 o 
   8  -1   5      162.49      148.88     12.01 o 
  -7   0   5        5.23        9.06      6.43 o 
  -6   0   5      160.53      190.27     12.18 o 
  -5   0   5      317.75      336.12     14.30 o 
  -4   0   5       18.08       15.21      4.86 o 
  -3   0   5      465.18      451.55     13.68 o 
  -2   0   5      401.23      397.49     11.89 o 
  -1   0   5     2084.85     1964.02     23.90 o 
   0   0   5       50.24       47.70      2.93 o 
   1   0   5     2660.52     2443.37     24.69 o 
   2   0   5       22.74       19.51      3.47 o 
   3   0   5     2057.12     2092.93     24.61 o 
   4   0   5        7.71        2.56      3.44 o 
   5   0   5     2439.75     2521.26     31.69 o 
   6   0   5      633.85      677.99     18.11 o 
   7   0   5      230.27      231.65     12.60 o 
   8   0   5       48.17       47.95      8.43 o 
   9   0   5      131.04      140.00     12.37 o 
  -6   1   5       76.42       58.86      9.34 o 
  -5   1   5       55.05       46.55      7.95 o 
  -4   1   5        4.11       -1.35      4.86 o 
  -3   1   5      291.64      316.96     11.72 o 
  -2   1   5      788.45      780.35     16.70 o 
  -1   1   5     1413.22     1306.72     19.44 o 
   0   1   5      333.86      344.34     10.35 o 
   1   1   5     1503.25     1431.68     18.70 o 
   2   1   5      237.36      190.52      7.35 o 
   3   1   5     3971.92     3814.10     32.36 o 
   4   1   5        1.33        3.92      2.68 o 
   5   1   5      501.42      521.29     14.49 o 
   6   1   5      211.11      218.19     10.33 o 
   7   1   5      365.53      394.42     15.22 o 
   8   1   5        3.69       -5.78      6.98 o 
   9   1   5       47.98       46.55      8.35 o 
  -6   2   5      106.49       88.67      9.67 o 
  -5   2   5       14.14       20.66      6.14 o 
  -4   2   5      433.02      451.30     15.51 o 
  -3   2   5      477.91      494.32     15.09 o 
  -2   2   5      458.00      440.99     12.90 o 
  -1   2   5      530.80      513.83     13.01 o 
   0   2   5        1.26        0.39      1.89 o 
   1   2   5       99.57      104.52      5.48 o 
   2   2   5      354.37      332.62      9.34 o 
   3   2   5      955.62      891.31     15.80 o 
   4   2   5      156.42      154.89      7.35 o 
   5   2   5       12.18       15.54      4.10 o 
   6   2   5       15.83        4.87      4.97 o 
   7   2   5      123.52      121.60      9.67 o 
   8   2   5      188.33      201.39     12.56 o 
   9   2   5        3.09       11.11      5.73 o 
  -6   3   5       39.73       23.63      7.92 o 
  -5   3   5        0.30       10.78      5.08 o 
  -4   3   5      435.72      464.38     17.19 o 
  -3   3   5       10.82       12.76      3.71 o 
  -2   3   5       39.46       41.20      5.00 o 
  -1   3   5       14.92       10.16      3.51 o 
   0   3   5      718.79      746.73     18.04 o 
   1   3   5       15.54       16.51      3.05 o 
   2   3   5        7.67        6.90      2.71 o 
   3   3   5      150.52      160.66      7.35 o 
   4   3   5      406.48      392.55     11.58 o 
   5   3   5      133.77      137.64      8.12 o 
   6   3   5       64.10       70.66      6.37 o 
   7   3   5      116.60      125.51      8.92 o 
   8   3   5      501.27      574.68     19.25 o 
   9   3   5        0.78       -4.50      6.07 o 
  -5   4   5       17.76        9.74      6.66 o 
  -4   4   5       48.23       56.77      7.00 o 
  -3   4   5       36.26       38.41      6.32 o 
  -2   4   5       88.22       96.26      7.60 o 
  -1   4   5      143.76      140.97      8.33 o 
   0   4   5      367.62      365.81     17.64 o 
   1   4   5     1145.16     1139.37     19.59 o 
   2   4   5      430.76      438.03     11.84 o 
   3   4   5      205.92      219.14      9.05 o 
   4   4   5       53.16       56.73      5.21 o 
   5   4   5      656.55      671.95     16.50 o 
   6   4   5      254.43      240.01     11.58 o 
   7   4   5       80.86       78.59      7.58 o 
   8   4   5      163.90      174.95     11.76 o 
   9   4   5       16.32       16.74      7.28 o 
  -5   5   5       50.45       36.97      8.82 o 
  -4   5   5        3.99       -7.45      5.69 o 
  -3   5   5       41.59       35.83      6.78 o 
  -2   5   5      237.44      234.02     11.49 o 
  -1   5   5      133.96      128.91      8.20 o 
   0   5   5       28.01       30.70      3.50 o 
   1   5   5      856.22      832.91     18.24 o 
   2   5   5        6.63        5.16      3.72 o 
   3   5   5      244.91      243.18     10.09 o 
   4   5   5        2.64        1.83      3.67 o 
   5   5   5      988.91     1023.16     21.17 o 
   6   5   5      456.45      496.33     16.09 o 
   7   5   5       87.48       87.38      9.29 o 
   8   5   5       48.70       34.38      7.69 o 
   9   5   5      149.39      135.80     13.20 o 
  -4   6   5        0.30       -4.14      6.09 o 
  -3   6   5        1.77        5.49      5.49 o 
  -2   6   5      375.47      366.86     15.29 o 
  -1   6   5      156.98      163.44     10.57 o 
   0   6   5        0.66       -1.69      5.32 o 
   1   6   5      271.18      269.58     11.65 o 
   2   6   5      141.03      135.35      9.04 o 
   3   6   5      719.07      696.48     17.93 o 
   4   6   5       11.01        8.63      4.77 o 
   5   6   5      419.81      417.01     14.79 o 
   6   6   5       42.08       52.76      7.08 o 
   7   6   5       29.16       29.89      7.43 o 
   8   6   5        3.92        6.00      5.82 o 
   9   6   5      115.61      128.36     11.22 o 
  -3   7   5       52.40       57.65      8.06 o 
  -2   7   5      155.55      156.93     11.92 o 
  -1   7   5      429.98      428.80     17.27 o 
   0   7   5       31.06       25.93      4.11 o 
   1   7   5      184.53      172.39     10.68 o 
   2   7   5      104.67      128.42      8.51 o 
   3   7   5      660.22      704.05     19.25 o 
   4   7   5       51.96       51.87      7.20 o 
   5   7   5       14.31       22.06      5.44 o 
   6   7   5       13.63       13.69      5.53 o 
   7   7   5       72.40       85.27      9.32 o 
   8   7   5        7.17        6.38      6.58 o 
   9   7   5       10.68       13.55      7.24 o 
  -2   8   5        2.50       -5.59      5.85 o 
  -1   8   5       19.56       24.26      6.32 o 
   0   8   5       69.65       69.59      8.91 o 
   1   8   5       44.63       32.46      7.08 o 
   2   8   5       19.09       15.58      6.29 o 
   3   8   5       93.11       95.66      9.17 o 
   4   8   5        0.33        2.67      4.49 o 
   5   8   5        1.20       -7.73      5.18 o 
   6   8   5       23.03       27.46      6.98 o 
   7   8   5      190.72      185.67     13.63 o 
   8   8   5        3.57        8.94      5.63 o 
   0   9   5       60.39       56.88      6.61 o 
   1   9   5      153.05      147.28     12.36 o 
   2   9   5        3.93        1.24      5.76 o 
   3   9   5        9.17       13.99      5.54 o 
   4   9   5        8.13        7.31      6.16 o 
   5   9   5       51.21       51.18      8.04 o 
   6   9   5        8.50        9.78      7.41 o 
   7   9   5       44.50       54.76      9.48 o 
   2  10   5       17.29       22.82      6.84 o 
   3  10   5        7.07        2.09      6.04 o 
   4  10   5        3.31        9.04      5.43 o 
   5  10   5      143.21      127.10     13.17 o 
  -4  -7   6        5.36       -0.71      6.50 o 
  -3  -7   6       32.78       23.68      7.57 o 
  -2  -7   6       11.64        4.57      6.43 o 
  -1  -7   6        2.82        7.71      5.45 o 
   0  -7   6        1.27        2.13      3.42 o 
   1  -7   6       99.77       87.41      9.65 o 
   2  -7   6      134.68      133.03     11.68 o 
  -5  -6   6       26.28       17.56      8.64 o 
  -4  -6   6       59.53       54.53      8.57 o 
  -3  -6   6      208.63      221.53     12.97 o 
  -2  -6   6        4.73        6.97      5.32 o 
  -1  -6   6      133.00      158.68     10.81 o 
   0  -6   6      173.74      164.41      7.81 o 
   1  -6   6      392.62      426.10     17.20 o 
   2  -6   6      377.97      370.76     16.99 o 
   3  -6   6      104.10      114.25     10.47 o 
   4  -6   6       39.46       44.19      7.97 o 
  -5  -5   6      198.39      190.00     12.95 o 
  -4  -5   6       26.54       17.27      6.16 o 
  -3  -5   6      195.28      210.36     12.41 o 
  -2  -5   6        0.74       10.38      5.29 o 
  -1  -5   6      509.45      502.73     17.15 o 
   0  -5   6      211.91      242.87      9.11 o 
   1  -5   6      157.03      170.30     10.57 o 
   2  -5   6       88.87       93.78      8.29 o 
   3  -5   6      255.52      243.07     13.89 o 
   4  -5   6      167.05      163.97     11.85 o 
   5  -5   6      177.71      196.14     12.92 o 
  -6  -4   6        1.19        6.88      5.99 o 
  -5  -4   6      159.86      154.11     11.92 o 
  -4  -4   6       30.92       35.35      6.72 o 
  -3  -4   6       41.95       44.79      6.14 o 
  -2  -4   6        0.09       -1.87      3.85 o 
  -1  -4   6      824.91      836.63     20.31 o 
   0  -4   6        3.72        8.21      2.73 o 
   1  -4   6      289.18      302.30     12.69 o 
   2  -4   6       58.76       68.92      7.00 o 
   3  -4   6      952.17      954.09     23.06 o 
   4  -4   6      166.72      153.44     10.77 o 
   5  -4   6      113.43       93.88      9.60 o 
   6  -4   6       17.32       14.24      6.32 o 
  -6  -3   6        6.38       10.62      5.56 o 
  -5  -3   6       76.23       65.03      8.05 o 
  -4  -3   6      244.13      239.22     13.58 o 
  -3  -3   6      338.58      350.49     14.55 o 
  -2  -3   6        8.39        9.80      4.41 o 
  -1  -3   6      684.18      655.75     16.98 o 
   0  -3   6       54.92       50.86      7.80 o 
   1  -3   6      649.91      655.34     16.75 o 
   2  -3   6        9.02       12.25      3.60 o 
   3  -3   6      525.81      510.32     15.91 o 
   4  -3   6      263.72      252.85     12.31 o 
   5  -3   6        1.76        1.08      4.84 o 
   6  -3   6       34.29       32.34      6.82 o 
   7  -3   6       55.63       44.28      8.92 o 
  -6  -2   6       80.03       88.48      9.65 o 
  -5  -2   6        0.42       -2.85      4.66 o 
  -4  -2   6      218.75      221.55     12.16 o 
  -3  -2   6      119.78      102.38      8.49 o 
  -2  -2   6      118.61      129.13      7.78 o 
  -1  -2   6       92.68       83.80      6.33 o 
   0  -2   6      285.69      274.08      7.37 o 
   1  -2   6      210.38      202.12      9.21 o 
   2  -2   6       93.28       89.56      6.34 o 
   3  -2   6        3.44        7.78      3.21 o 
   4  -2   6       97.47      108.19      8.37 o 
   5  -2   6       16.48       19.92      4.88 o 
   6  -2   6       90.74       66.33      7.90 o 
   7  -2   6        0.49       -5.06      6.13 o 
   8  -2   6      254.50      260.97     15.35 o 
  -6  -1   6       99.93      118.66     10.71 o 
  -5  -1   6       18.85       14.07      5.54 o 
  -4  -1   6       18.50       21.53      4.37 o 
  -3  -1   6      127.89      135.93      9.07 o 
  -2  -1   6      152.82      154.15      8.68 o 
  -1  -1   6      161.98      177.78      8.39 o 
   0  -1   6       24.59       26.89      4.05 o 
   1  -1   6     1048.77     1058.32     18.92 o 
   2  -1   6      676.61      615.42     14.99 o 
   3  -1   6        3.82        4.90      2.75 o 
   4  -1   6      225.54      242.85     10.40 o 
   5  -1   6      153.93      170.43      9.76 o 
   6  -1   6      374.51      372.49     14.80 o 
   7  -1   6      136.26      141.57     11.19 o 
   8  -1   6      171.32      161.68     12.53 o 
  -6   0   6       41.55       24.32      8.23 o 
  -5   0   6      113.99      110.27     10.07 o 
  -4   0   6        3.82        2.95      3.61 o 
  -3   0   6      118.18      115.32      8.42 o 
  -2   0   6       55.04       63.57      5.50 o 
  -1   0   6     1304.11     1261.65     21.09 o 
   0   0   6      460.51      439.47     12.65 o 
   1   0   6      726.36      652.28     14.41 o 
   2   0   6      584.74      536.09     13.13 o 
   3   0   6      294.58      280.27     10.20 o 
   4   0   6      248.33      244.59     10.16 o 
   5   0   6      393.03      388.79     13.74 o 
   6   0   6      586.46      595.93     18.08 o 
   7   0   6       74.49       85.97      8.67 o 
   8   0   6       23.75       26.44      6.36 o 
   9   0   6       79.14       72.67     10.17 o 
  -6   1   6       14.07       13.54      5.58 o 
  -5   1   6      140.94      143.91     11.19 o 
  -4   1   6        5.67       -1.01      4.73 o 
  -3   1   6      258.19      243.02     11.44 o 
  -2   1   6       46.66       40.85      5.48 o 
  -1   1   6     1449.67     1397.39     22.59 o 
   0   1   6      401.90      384.36      8.10 o 
   1   1   6      668.95      662.18     14.25 o 
   2   1   6       84.37       84.86      5.58 o 
   3   1   6     2146.45     1996.86     25.42 o 
   4   1   6       49.14       59.88      5.55 o 
   5   1   6      383.70      367.56     13.11 o 
   6   1   6      133.39      119.95      8.93 o 
   7   1   6      669.86      708.43     20.70 o 
   8   1   6        4.02       10.19      5.26 o 
   9   1   6       42.84       50.61      8.17 o 
  -6   2   6        0.45       -2.83      6.09 o 
  -5   2   6       41.14       37.99      7.40 o 
  -4   2   6      160.46      187.86     12.38 o 
  -3   2   6      488.56      481.91     16.41 o 
  -2   2   6       66.39       73.43      6.58 o 
  -1   2   6     1182.50     1193.15     21.48 o 
   0   2   6       54.60       50.48      3.75 o 
   1   2   6     1419.84     1365.44     20.79 o 
   2   2   6       66.16       68.53      5.17 o 
   3   2   6     2441.06     2225.01     26.62 o 
   4   2   6      280.85      256.74     10.04 o 
   5   2   6      210.05      206.19      9.79 o 
   6   2   6        8.57       13.00      4.50 o 
   7   2   6      415.24      430.12     16.19 o 
   8   2   6      267.53      277.78     14.27 o 
   9   2   6        5.06       -6.71      7.23 o 
  -5   3   6        2.10        0.00      5.29 o 
  -4   3   6      177.66      181.91     12.35 o 
  -3   3   6      235.23      240.69     12.53 o 
  -2   3   6       27.63       25.64      5.23 o 
  -1   3   6      336.26      320.03     12.22 o 
   0   3   6      167.54      161.27      5.77 o 
   1   3   6      549.22      516.77     13.58 o 
   2   3   6      338.56      359.00     11.46 o 
   3   3   6      530.86      515.43     13.55 o 
   4   3   6       65.95       70.21      6.45 o 
   5   3   6      497.36      467.80     14.02 o 
   6   3   6        0.74       -4.32      4.41 o 
   7   3   6      152.78      157.81     10.24 o 
   8   3   6      363.88      367.19     16.40 o 
   9   3   6        8.37        1.98      6.36 o 
  -5   4   6       25.51       16.81      7.48 o 
  -4   4   6       48.93       44.64      7.05 o 
  -3   4   6      127.05      116.44      9.64 o 
  -2   4   6        2.96        7.50      3.75 o 
  -1   4   6      122.81      125.52      8.84 o 
   0   4   6       68.31       62.36      4.22 o 
   1   4   6      360.56      341.64     12.15 o 
   2   4   6      328.39      331.16     11.15 o 
   3   4   6       11.48       13.41      3.72 o 
   4   4   6       10.81        7.26      4.01 o 
   5   4   6      305.10      299.91     11.82 o 
   6   4   6      355.50      336.39     13.59 o 
   7   4   6        8.51       10.57      5.16 o 
   8   4   6      195.61      190.43     12.70 o 
   9   4   6        4.72        3.95      6.25 o 
  -4   5   6        4.01        3.34      5.14 o 
  -3   5   6        1.12        0.59      5.23 o 
  -2   5   6      181.91      187.51     11.41 o 
  -1   5   6        3.72        5.12      4.94 o 
   0   5   6       16.39       19.15      3.25 o 
   1   5   6       91.91       84.51      6.98 o 
   2   5   6        0.74        3.44      2.72 o 
   3   5   6        9.50       12.58      3.67 o 
   4   5   6       77.39       81.08      6.58 o 
   5   5   6      121.04      122.65      8.65 o 
   6   5   6      684.91      731.10     19.74 o 
   7   5   6        1.54        5.22      5.22 o 
   8   5   6       54.89       48.97      7.76 o 
   9   5   6        9.87       11.39      6.53 o 
  -3   6   6       19.32        9.81      6.50 o 
  -2   6   6       31.41       27.41      6.03 o 
  -1   6   6      126.16      133.39      9.82 o 
   0   6   6      271.64      283.09     14.79 o 
   1   6   6       78.58       71.85      8.10 o 
   2   6   6       11.76       15.17      4.48 o 
   3   6   6      286.85      292.21     12.05 o 
   4   6   6      161.93      169.97     10.29 o 
   5   6   6      121.73      135.33      9.40 o 
   6   6   6      131.95      139.36     10.51 o 
   7   6   6       56.07       64.61      8.28 o 
   8   6   6       39.33       44.35      8.12 o 
   9   6   6       40.69       33.21      8.64 o 
  -2   7   6       10.63        8.52      7.03 o 
  -1   7   6      126.59      114.25     10.20 o 
   0   7   6       41.30       47.34      6.26 o 
   1   7   6       48.03       37.74      6.60 o 
   2   7   6       90.58       97.06      8.64 o 
   3   7   6      719.21      725.12     20.50 o 
   4   7   6       40.26       43.41      6.58 o 
   5   7   6       78.75       94.44      8.86 o 
   6   7   6        2.51        9.29      4.61 o 
   7   7   6      139.77      142.40     11.16 o 
   8   7   6       96.17      113.59     10.61 o 
   9   7   6        7.65       19.57      8.42 o 
  -1   8   6       28.61       41.84      6.68 o 
   0   8   6      142.44      139.50      8.24 o 
   1   8   6      125.97      135.50     10.57 o 
   2   8   6        2.28       -1.13      5.13 o 
   3   8   6      234.75      228.29     13.43 o 
   4   8   6       13.30       21.19      5.85 o 
   5   8   6       38.85       37.28      7.93 o 
   6   8   6        0.35        1.21      5.59 o 
   7   8   6       86.27       89.69     10.26 o 
   8   8   6       23.95       21.72      8.78 o 
   0   9   6       31.25       25.11      6.08 o 
   1   9   6      222.46      226.55     14.62 o 
   2   9   6       17.20       11.02      6.51 o 
   3   9   6       16.27        6.33      7.39 o 
   4   9   6        1.30       -1.26      5.93 o 
   5   9   6       79.21       95.32      9.68 o 
   6   9   6       14.28       16.06      6.56 o 
   7   9   6        8.93        5.66      7.01 o 
   3  10   6        2.55       -2.88      5.40 o 
   4  10   6        1.51       -7.16      7.09 o 
   5  10   6       62.81       66.66      9.61 o 
  -2  -7   7        1.68       -5.73      6.73 o 
  -1  -7   7       18.48       26.04      6.26 o 
   0  -7   7        0.31        5.06      3.99 o 
   1  -7   7       96.47      112.89     10.18 o 
  -4  -6   7        6.29       10.04      6.17 o 
  -3  -6   7       34.07       33.04      6.64 o 
  -2  -6   7        4.99        4.51      5.73 o 
  -1  -6   7       12.65       14.44      5.51 o 
   0  -6   7       65.25       70.53      5.51 o 
   1  -6   7       44.47       56.31      6.95 o 
   2  -6   7       69.30       68.30      8.92 o 
   3  -6   7        0.19        1.40      5.23 o 
  -4  -5   7        1.66       -1.33      6.22 o 
  -3  -5   7        5.90        8.62      6.28 o 
  -2  -5   7        0.10       -1.75      4.62 o 
  -1  -5   7      216.39      226.38     13.28 o 
   0  -5   7      187.69      205.29      8.54 o 
   1  -5   7       15.78        7.36      4.84 o 
   2  -5   7      160.58      150.59     10.73 o 
   3  -5   7      105.45       94.74      9.77 o 
   4  -5   7      305.83      297.52     15.25 o 
   5  -5   7       29.35       21.01      7.06 o 
  -5  -4   7       59.47       66.20      8.55 o 
  -4  -4   7        4.38       -2.48      5.54 o 
  -3  -4   7      112.50      114.25     10.65 o 
  -2  -4   7      445.23      470.05     16.78 o 
  -1  -4   7      657.47      624.31     19.27 o 
   0  -4   7      507.77      522.25     34.95 o 
   1  -4   7       35.21       37.67      6.33 o 
   2  -4   7      408.71      368.89     14.85 o 
   3  -4   7      397.01      427.69     16.89 o 
   4  -4   7      702.54      691.42     21.79 o 
   5  -4   7       53.52       59.69      8.90 o 
   6  -4   7       68.57       63.88      8.76 o 
  -5  -3   7       86.18       94.78      9.63 o 
  -4  -3   7       21.03       12.31      7.11 o 
  -3  -3   7      359.77      421.98     16.53 o 
  -2  -3   7       65.19       68.03      6.90 o 
  -1  -3   7      222.44      222.50     11.20 o 
   0  -3   7        4.31        2.12      5.38 o 
   1  -3   7      345.15      370.61     14.10 o 
   2  -3   7       23.67       26.79      5.02 o 
   3  -3   7      327.41      340.35     14.32 o 
   4  -3   7      203.04      211.84     11.51 o 
   5  -3   7       33.73       29.16      6.75 o 
   6  -3   7       63.64       61.70      8.24 o 
  -6  -2   7       31.64       37.38      8.57 o 
  -5  -2   7       88.99      108.06     10.13 o 
  -4  -2   7       27.34       41.20      6.80 o 
  -3  -2   7      486.06      481.81     17.38 o 
  -2  -2   7       32.79       45.02      5.99 o 
  -1  -2   7       28.33       34.53      5.17 o 
   0  -2   7       10.65       10.83      5.68 o 
   1  -2   7     1086.70     1087.69     22.06 o 
   2  -2   7       50.69       57.74      5.94 o 
   3  -2   7       77.80       86.55      6.71 o 
   4  -2   7        6.85        3.34      5.50 o 
   5  -2   7      103.15       91.86      9.05 o 
   6  -2   7       95.45       80.43      9.01 o 
   7  -2   7        7.81        2.67      6.04 o 
  -6  -1   7       36.29       54.38      8.53 o 
  -5  -1   7       96.55      109.40     10.10 o 
  -4  -1   7        2.25       -1.66      4.18 o 
  -3  -1   7      142.18      152.70      9.54 o 
  -2  -1   7       30.71       37.01      5.81 o 
  -1  -1   7       62.22       65.32      6.17 o 
   0  -1   7        5.94        1.54      2.53 o 
   1  -1   7      462.11      434.43     13.48 o 
   2  -1   7       61.48       77.85      6.11 o 
   3  -1   7       13.12       10.41      4.42 o 
   4  -1   7        2.37        3.05      3.87 o 
   5  -1   7      158.11      152.74     10.37 o 
   6  -1   7      293.66      290.55     13.59 o 
   7  -1   7       79.74       83.93      9.28 o 
   8  -1   7       55.05       35.11      8.83 o 
  -5   0   7       59.50       48.11      8.00 o 
  -4   0   7        9.85        7.76      4.96 o 
  -3   0   7        1.66       -2.44      4.34 o 
  -2   0   7      161.10      175.61      9.65 o 
  -1   0   7      282.69      298.37     11.64 o 
   0   0   7       27.88       25.71      3.38 o 
   1   0   7       26.89       35.05      4.87 o 
   2   0   7       16.49       19.57      4.20 o 
   3   0   7      203.56      201.81      9.32 o 
   4   0   7      396.80      385.24     13.47 o 
   5   0   7       24.86       16.19      5.62 o 
   6   0   7      660.56      648.29     19.62 o 
   7   0   7       43.76       60.09      7.12 o 
   8   0   7       66.88       56.10      9.45 o 
  -5   1   7       21.85       14.26      6.28 o 
  -4   1   7        8.08        1.70      6.13 o 
  -3   1   7       43.74       47.16      6.75 o 
  -2   1   7        6.97        0.88      3.77 o 
  -1   1   7      755.35      740.76     17.91 o 
   0   1   7      320.81      309.86      8.11 o 
   1   1   7      120.84       79.42      8.46 o 
   2   1   7      407.93      407.90     12.61 o 
   3   1   7      463.15      436.42     13.10 o 
   4   1   7     1247.64     1208.41     22.62 o 
   5   1   7       48.21       48.33      6.36 o 
   6   1   7      307.14      297.68     13.31 o 
   7   1   7       11.54        7.15      6.04 o 
   8   1   7       76.10       92.41     10.04 o 
   9   1   7       18.46       26.62      7.09 o 
  -5   2   7       18.26       15.51      6.57 o 
  -4   2   7       10.92       10.02      6.09 o 
  -3   2   7      253.94      237.47     12.56 o 
  -2   2   7       80.82       88.75      7.35 o 
  -1   2   7      300.05      302.82     12.04 o 
   0   2   7       82.66       83.65      4.78 o 
   1   2   7      501.61      503.90     14.25 o 
   2   2   7      178.44      160.26      8.44 o 
   3   2   7      748.11      692.28     16.41 o 
   4   2   7      552.56      510.55     14.82 o 
   5   2   7       70.05       60.53      6.15 o 
   6   2   7       62.12       68.44      6.73 o 
   7   2   7      250.51      283.82     13.85 o 
   8   2   7      318.97      301.12     16.08 o 
   9   2   7        7.92        1.39      6.89 o 
  -5   3   7       51.84       40.55      9.46 o 
  -4   3   7       15.19        0.00      7.32 o 
  -3   3   7      278.88      279.13     13.87 o 
  -2   3   7       20.12       25.61      5.41 o 
  -1   3   7      146.87      126.89      8.72 o 
   0   3   7       23.17       27.07      5.64 o 
   1   3   7      980.80      944.58     19.74 o 
   2   3   7      368.47      360.68     12.17 o 
   3   3   7      431.30      425.07     13.22 o 
   4   3   7       58.91       49.71      7.03 o 
   5   3   7      381.12      339.32     13.27 o 
   6   3   7       21.14       25.21      5.11 o 
   7   3   7       93.16      106.43      8.72 o 
   8   3   7      186.26      188.15     12.65 o 
   9   3   7       37.06       34.18      8.91 o 
  -4   4   7        8.63        6.68      6.68 o 
  -3   4   7      102.28       96.06     10.02 o 
  -2   4   7       50.79       63.74      7.28 o 
  -1   4   7      265.36      252.72     12.18 o 
   0   4   7       49.66       51.79      4.78 o 
   1   4   7      793.95      785.77     18.65 o 
   2   4   7       86.77       79.84      7.43 o 
   3   4   7       92.17      101.33      7.52 o 
   4   4   7       18.25       14.94      4.86 o 
   5   4   7      390.19      370.60     13.78 o 
   6   4   7      104.20       92.95      8.78 o 
   7   4   7        1.72       -0.53      4.86 o 
   8   4   7       28.25       30.07      6.80 o 
   9   4   7        6.55       12.28      5.79 o 
  -3   5   7        9.02        5.78      4.59 o 
  -2   5   7       55.91       57.81      7.26 o 
  -1   5   7      146.71      142.72      9.87 o 
   0   5   7       90.06       80.67      5.64 o 
   1   5   7      131.49      121.53      8.32 o 
   2   5   7        0.97        0.85      4.22 o 
   3   5   7       21.98       21.56      5.12 o 
   4   5   7       83.86       95.89      7.65 o 
   5   5   7      222.84      216.75     11.18 o 
   6   5   7      315.15      314.34     14.14 o 
   7   5   7       12.10        7.15      5.74 o 
   8   5   7       15.14        9.84      5.77 o 
   9   5   7        3.04       16.61      6.34 o 
  -3   6   7       10.29        1.41      5.55 o 
  -2   6   7       15.35       13.92      5.94 o 
  -1   6   7      151.86      157.53     12.06 o 
   0   6   7      147.82      159.99      7.47 o 
   1   6   7       32.45       39.18      6.56 o 
   2   6   7        1.11        0.48      3.71 o 
   3   6   7      159.83      148.39     10.12 o 
   4   6   7      387.51      365.48     14.82 o 
   5   6   7        3.67        1.98      4.81 o 
   6   6   7      166.39      169.91     11.14 o 
   7   6   7        4.73       13.31      5.27 o 
   8   6   7       86.82       83.12     10.70 o 
   9   6   7        1.51        3.56      7.37 o 
  -2   7   7        0.15       -4.22      5.97 o 
  -1   7   7       49.98       50.62      8.48 o 
   0   7   7        0.03       -3.01      3.50 o 
   1   7   7        1.07        5.03      4.84 o 
   2   7   7       19.22       13.37      7.54 o 
   3   7   7      108.55      117.39      9.37 o 
   4   7   7       98.85      114.43      9.50 o 
   5   7   7       22.28       27.76      5.73 o 
   6   7   7       27.47       40.23      6.55 o 
   7   7   7       29.65       14.22      7.70 o 
   8   7   7      206.02      203.18     14.24 o 
  -1   8   7        2.33       -3.59      5.33 o 
   0   8   7        5.57        7.84      4.24 o 
   1   8   7       19.22       18.95      6.92 o 
   2   8   7       77.53       70.08      8.28 o 
   3   8   7       52.03       73.19      8.64 o 
   4   8   7        7.89        9.44      7.03 o 
   5   8   7       27.90       28.33      8.07 o 
   6   8   7       28.21       26.43      7.55 o 
   7   8   7       47.01       60.87      8.05 o 
   8   8   7       92.33      111.81     12.72 o 
   1   9   7      143.81      155.69     13.02 o 
   2   9   7        0.23       -2.05      5.68 o 
   3   9   7       16.05       21.99      6.63 o 
   4   9   7        4.44        1.33      6.14 o 
   5   9   7      140.59      163.24     12.48 o 
   6   9   7       24.23       31.94      8.62 o 
  -1  -6   8      133.27      173.27     12.46 o 
   0  -6   8        8.45        7.18      3.85 o 
   1  -6   8       66.74       61.19      8.87 o 
   2  -6   8        6.31       12.30      5.83 o 
  -3  -5   8        8.19        4.82      5.11 o 
  -2  -5   8        0.07       -4.57      5.26 o 
  -1  -5   8       60.20       68.63      7.73 o 
   0  -5   8       54.29       53.07      5.78 o 
   1  -5   8       16.83       18.88      5.11 o 
   2  -5   8       25.40       21.98      6.06 o 
   3  -5   8       11.46       18.94      6.13 o 
   4  -5   8       83.88       62.62      9.25 o 
  -4  -4   8        0.33        2.08      5.23 o 
  -3  -4   8       17.81       10.88      6.04 o 
  -2  -4   8       35.72       28.21      7.33 o 
  -1  -4   8      100.56       94.65      9.05 o 
   0  -4   8       49.29       40.84      5.46 o 
   1  -4   8        0.40       -3.95      4.76 o 
   2  -4   8      173.27      163.85     11.54 o 
   3  -4   8       83.42       76.36      9.39 o 
   4  -4   8      322.00      296.65     15.87 o 
   5  -4   8        9.96       13.99      6.26 o 
  -4  -3   8        0.29       -5.27      5.27 o 
  -3  -3   8      201.45      218.20     14.04 o 
  -2  -3   8      143.75      134.15     10.52 o 
  -1  -3   8      118.46      114.63      9.52 o 
   0  -3   8      217.87      203.97     12.42 o 
   1  -3   8      271.73      288.24     13.26 o 
   2  -3   8      482.68      536.18     17.78 o 
   3  -3   8       44.26       37.67      7.38 o 
   4  -3   8      449.69      416.31     17.43 o 
   5  -3   8       10.86       21.53      6.52 o 
   6  -3   8      182.50      160.84     12.93 o 
  -5  -2   8       40.22       56.04      8.72 o 
  -4  -2   8       28.88       31.83      7.20 o 
  -3  -2   8      178.01      195.92     12.11 o 
  -2  -2   8      174.68      186.01     11.91 o 
  -1  -2   8        8.49       14.32      4.96 o 
   0  -2   8      579.89      553.15     33.36 o 
   1  -2   8      570.63      582.33     17.95 o 
   2  -2   8      545.88      558.55     17.23 o 
   3  -2   8        3.87        9.43      5.04 o 
   4  -2   8      300.44      296.44     13.76 o 
   5  -2   8      172.24      155.95     11.67 o 
   6  -2   8      401.42      426.59     17.78 o 
   7  -2   8       27.52       35.51      8.03 o 
  -5  -1   8      123.73      122.05     11.78 o 
  -4  -1   8        0.06        9.37      5.19 o 
  -3  -1   8      164.23      173.84     11.46 o 
  -2  -1   8       11.24       24.95      5.74 o 
  -1  -1   8      348.02      364.10     14.20 o 
   0  -1   8       54.31       57.34      8.98 o 
   1  -1   8      427.47      448.99     14.85 o 
   2  -1   8       84.45       81.48      7.14 o 
   3  -1   8       41.55       31.11      6.66 o 
   4  -1   8       26.68       43.95      5.48 o 
   5  -1   8       95.74       94.26      8.70 o 
   6  -1   8      252.74      230.56     12.85 o 
   7  -1   8       31.64       42.86      7.88 o 
  -5   0   8       84.32       90.86      9.53 o 
  -4   0   8        1.60       11.24      4.59 o 
  -3   0   8       44.63       46.75      6.81 o 
  -2   0   8        2.86        4.01      4.81 o 
  -1   0   8      316.62      306.77     13.32 o 
   0   0   8        5.25        3.96      3.03 o 
   1   0   8      130.87      114.00      8.22 o 
   2   0   8        3.55        0.00      3.95 o 
   3   0   8       47.32       41.70      5.69 o 
   4   0   8        8.09        5.03      4.86 o 
   5   0   8        3.65        0.00      3.86 o 
   6   0   8       61.53       64.64      7.60 o 
   7   0   8       45.11       47.68      8.82 o 
   8   0   8       23.45       25.83      6.88 o 
  -5   1   8        4.53        3.59      6.78 o 
  -4   1   8        4.03       17.78      6.16 o 
  -3   1   8       21.03       19.17      5.80 o 
  -2   1   8        4.69       10.09      3.97 o 
  -1   1   8      103.02       99.47      7.46 o 
   0   1   8        0.36        2.65      2.65 o 
   1   1   8        7.46       10.24      4.15 o 
   2   1   8        0.63        3.24      3.18 o 
   3   1   8      400.97      392.97     13.73 o 
   4   1   8      293.25      288.67     12.27 o 
   5   1   8        7.29        9.99      4.59 o 
   6   1   8       93.94       85.83      8.67 o 
   7   1   8        0.06       -1.77      6.04 o 
   8   1   8      136.35      142.48     11.95 o 
  -4   2   8       18.18       20.36      6.46 o 
  -3   2   8      142.68      134.44     10.42 o 
  -2   2   8        7.86       23.90      4.71 o 
  -1   2   8       40.82       43.70      5.81 o 
   0   2   8        2.66        4.04      2.46 o 
   1   2   8      340.31      335.93     12.79 o 
   2   2   8       79.74       63.14      6.50 o 
   3   2   8       93.02       87.83      7.36 o 
   4   2   8      562.03      530.43     16.18 o 
   5   2   8        8.24        1.86      5.30 o 
   6   2   8      190.62      191.97     11.66 o 
   7   2   8        1.12        4.57      5.66 o 
   8   2   8      310.14      297.75     16.48 o 
  -4   3   8        3.81        0.00      6.75 o 
  -3   3   8      129.37      143.06     11.01 o 
  -2   3   8       43.79       43.13      6.57 o 
  -1   3   8       27.13       27.60      6.54 o 
   0   3   8       58.03       56.13      7.48 o 
   1   3   8      577.75      553.84     16.51 o 
   2   3   8      461.30      447.26     14.94 o 
   3   3   8       20.70       21.36      4.76 o 
   4   3   8      231.65      215.79     10.69 o 
   5   3   8      102.58       91.19      8.27 o 
   6   3   8      268.84      234.56     12.33 o 
   7   3   8        0.23       -2.26      5.06 o 
   8   3   8      171.67      187.11     12.15 o 
   9   3   8        0.09        2.15      6.19 o 
  -3   4   8       43.36       39.10      8.29 o 
  -2   4   8       12.07       22.16      6.44 o 
  -1   4   8      147.47      137.57     10.84 o 
   0   4   8       52.88       44.02      4.73 o 
   1   4   8      451.79      479.56     16.32 o 
   2   4   8      312.76      292.33     12.63 o 
   3   4   8      154.99      155.11      9.31 o 
   4   4   8       97.92       77.21      7.78 o 
   5   4   8      333.04      321.45     14.15 o 
   6   4   8      366.68      331.56     14.65 o 
   7   4   8        0.02       -1.14      5.16 o 
   8   4   8       30.83       15.88      6.81 o 
   9   4   8       14.70       13.55      7.23 o 
  -3   5   8       14.90       16.16      6.85 o 
  -2   5   8        6.67       11.36      5.58 o 
  -1   5   8      184.65      191.68     12.83 o 
   0   5   8       61.04       63.37      5.07 o 
   1   5   8       55.16       59.18      6.87 o 
   2   5   8       34.51       39.15      7.08 o 
   3   5   8       66.99       69.78      7.72 o 
   4   5   8      125.33      115.59      8.57 o 
   5   5   8       54.35       49.16      7.30 o 
   6   5   8       92.70       82.19      9.17 o 
   7   5   8        0.79       -8.10      5.40 o 
   8   5   8        0.81       -4.53      5.68 o 
   9   5   8        7.97        6.50      6.73 o 
  -2   6   8        9.56        1.38      6.17 o 
  -1   6   8      109.60      114.27     10.58 o 
   0   6   8       10.96        6.81      3.82 o 
   1   6   8       17.11       16.42      5.84 o 
   2   6   8        8.90       11.01      4.72 o 
   3   6   8      151.66      172.90     10.47 o 
   4   6   8       93.49       85.09      8.56 o 
   5   6   8        0.65        8.05      4.05 o 
   6   6   8        6.99        7.96      4.69 o 
   7   6   8       15.59       17.78      6.34 o 
   8   6   8       33.43       26.83      8.32 o 
  -1   7   8        9.74        9.71      6.21 o 
   0   7   8        0.43        0.08      4.10 o 
   1   7   8       11.52        9.72      5.51 o 
   2   7   8       28.33       34.88      6.21 o 
   3   7   8       74.38       63.66      8.08 o 
   4   7   8       79.82       97.30      9.91 o 
   5   7   8       20.38        8.75      6.62 o 
   6   7   8       37.08       36.64      6.69 o 
   7   7   8       15.61       13.03      6.83 o 
   8   7   8      149.39      171.29     13.43 o 
   0   8   8        0.02        2.71      7.54 o 
   1   8   8       68.79       82.13     10.93 o 
   2   8   8      146.94      149.30     12.35 o 
   3   8   8        8.11       13.28      5.69 o 
   4   8   8       32.59       20.15      7.29 o 
   5   8   8        1.74       -6.40      5.27 o 
   6   8   8       65.59       69.01      9.39 o 
   7   8   8        3.23       10.51      6.75 o 
   2   9   8       17.52       28.35      7.01 o 
   3   9   8        5.92       -0.71      7.11 o 
   4   9   8        1.54        9.10      5.99 o 
   5   9   8       48.10       55.87      9.35 o 
   6   9   8       33.44       38.53      8.32 o 
  -1  -5   9       88.18      102.12     10.37 o 
   0  -5   9       24.11       23.77      4.78 o 
   1  -5   9       10.92        5.50      5.14 o 
   2  -5   9        2.50        3.50      4.49 o 
  -3  -4   9       65.39       63.96     10.39 o 
  -2  -4   9       10.14        4.06      5.50 o 
  -1  -4   9       27.44       26.57      6.11 o 
   0  -4   9       23.38       21.88      5.94 o 
   1  -4   9        7.46       12.07      4.45 o 
   2  -4   9       31.76       28.43      6.96 o 
   3  -4   9       14.93       15.42      6.11 o 
   4  -4   9       67.17       53.05      9.25 o 
  -3  -3   9        9.63        4.76      6.70 o 
  -2  -3   9       39.47       55.88      7.57 o 
  -1  -3   9       16.89        7.83      5.74 o 
   0  -3   9       16.61       16.58      3.81 o 
   1  -3   9        8.56       12.80      5.46 o 
   2  -3   9      148.39      172.58     11.88 o 
   3  -3   9       52.26       60.36      7.69 o 
   4  -3   9      158.20      166.09     11.91 o 
   5  -3   9       23.93       20.72      7.18 o 
  -4  -2   9        7.80        9.30      6.36 o 
  -3  -2   9       28.93       20.91      7.04 o 
  -2  -2   9       35.39       30.80      7.17 o 
  -1  -2   9       26.71       27.23      6.21 o 
   0  -2   9      167.30      174.47      7.98 o 
   1  -2   9      194.89      225.26     12.22 o 
   2  -2   9      372.82      414.52     16.40 o 
   3  -2   9       45.54       36.95      7.26 o 
   4  -2   9      253.45      245.69     13.44 o 
   5  -2   9       21.07       39.34      7.01 o 
   6  -2   9      264.54      247.49     14.83 o 
  -4  -1   9       33.24       40.07      7.60 o 
  -3  -1   9       25.04       21.02      6.53 o 
  -2  -1   9       44.09       48.46      6.83 o 
  -1  -1   9      206.01      215.20     12.56 o 
   0  -1   9      250.54      252.44      9.14 o 
   1  -1   9      113.37      121.69      9.70 o 
   2  -1   9      295.76      280.38     12.98 o 
   3  -1   9       58.32       77.60      8.05 o 
   4  -1   9      146.13      135.41     10.24 o 
   5  -1   9       57.34       61.25      8.70 o 
   6  -1   9      314.98      305.26     15.60 o 
   7  -1   9        5.43        3.55      5.72 o 
  -4   0   9        5.84       10.52      6.31 o 
  -3   0   9       33.75       36.02      7.50 o 
  -2   0   9       12.64       16.67      5.24 o 
  -1   0   9      308.85      315.25     14.65 o 
   0   0   9      200.36      217.63     13.03 o 
   1   0   9        1.11       10.71      3.70 o 
   2   0   9      439.64      419.48     15.94 o 
   3   0   9      317.97      300.66     13.64 o 
   4   0   9      297.17      290.99     13.33 o 
   5   0   9        1.11       10.53      3.88 o 
   6   0   9      200.84      209.87     12.56 o 
   7   0   9        0.07       -4.01      5.67 o 
  -4   1   9        2.24        8.52      7.18 o 
  -3   1   9      145.91      182.37     12.26 o 
  -2   1   9       19.29       17.89      5.51 o 
  -1   1   9      188.27      195.87     11.58 o 
   0   1   9      103.94      104.52      6.32 o 
   1   1   9        7.54        8.12      4.51 o 
   2   1   9       99.45       94.46      8.26 o 
   3   1   9       74.42       75.75      7.87 o 
   4   1   9      156.43      154.51     10.02 o 
   5   1   9       59.53       46.19      7.64 o 
   6   1   9        4.02        6.93      4.48 o 
   7   1   9        0.04        3.19      5.14 o 
   8   1   9       77.71       60.39      9.72 o 
  -3   2   9       66.07       70.03      9.60 o 
  -2   2   9       18.60       23.63      6.41 o 
  -1   2   9        5.26        4.32      3.32 o 
   0   2   9        1.12        2.80      2.74 o 
   1   2   9       19.21       18.25      4.30 o 
   2   2   9        8.90        6.09      4.32 o 
   3   2   9       97.46       82.06      8.57 o 
   4   2   9       46.51       47.37      6.89 o 
   5   2   9       15.30       11.93      4.89 o 
   6   2   9        5.14        6.19      5.48 o 
   7   2   9       10.23        7.43      6.25 o 
   8   2   9      107.40      116.99     10.97 o 
  -3   3   9       10.81       13.65      6.10 o 
  -2   3   9       15.79       -1.85      6.48 o 
  -1   3   9        0.59        6.73      4.34 o 
   0   3   9       14.83       15.83      3.44 o 
   1   3   9      131.01      132.12      9.35 o 
   2   3   9      137.33      135.77     10.12 o 
   3   3   9       34.10       38.29      6.24 o 
   4   3   9      134.07      138.11      9.62 o 
   5   3   9       23.66       16.06      6.11 o 
   6   3   9      241.30      217.13     12.82 o 
   7   3   9       40.32       41.56      7.38 o 
   8   3   9       96.05       89.35     11.13 o 
  -2   4   9        1.76        0.00      5.96 o 
  -1   4   9       69.08       64.63      7.85 o 
   0   4   9       28.40       22.84      4.41 o 
   1   4   9       42.68       47.39      6.27 o 
   2   4   9      118.62      109.45      9.39 o 
   3   4   9       19.77       17.40      5.94 o 
   4   4   9       16.09       18.73      5.97 o 
   5   4   9       37.97       38.62      6.75 o 
   6   4   9      266.53      270.22     14.24 o 
   7   4   9       28.85       29.50      6.73 o 
   8   4   9       30.44       25.04      7.45 o 
  -2   5   9        0.53        4.88      5.17 o 
  -1   5   9      137.42      157.13     12.48 o 
   0   5   9       54.82       59.06      5.52 o 
   1   5   9       19.96       16.18      5.08 o 
   2   5   9       48.00       50.90      7.75 o 
   3   5   9      220.89      215.11     12.78 o 
   4   5   9      148.77      135.25     10.30 o 
   5   5   9       28.58       28.12      5.65 o 
   6   5   9      166.61      157.03     11.24 o 
   7   5   9        0.04        0.63      5.59 o 
   8   5   9       19.22        8.94      6.77 o 
  -1   6   9       52.06       52.44      9.20 o 
   0   6   9       58.11       57.97     12.90 o 
   1   6   9       28.44       45.44      6.38 o 
   2   6   9       33.34       25.54      7.15 o 
   3   6   9      159.23      186.41     12.03 o 
   4   6   9      248.22      251.31     14.40 o 
   5   6   9        0.81        4.09      5.76 o 
   6   6   9       26.62       32.51      5.98 o 
   7   6   9       14.42       15.72      6.42 o 
   8   6   9       37.24       23.41      7.87 o 
   0   7   9        3.38       -0.68      6.34 o 
   1   7   9       24.08       25.25      7.34 o 
   2   7   9       29.29       23.52      6.64 o 
   3   7   9       10.56       14.27      6.04 o 
   4   7   9       56.36       61.20      8.77 o 
   5   7   9        5.74        8.18      5.59 o 
   6   7   9       12.14       19.62      5.31 o 
   7   7   9       10.56       11.76      7.16 o 
   2   8   9       35.06       30.17      7.72 o 
   3   8   9        0.15       -9.44      6.29 o 
   4   8   9        6.20        4.74      5.78 o 
   5   8   9        3.98        3.42      6.67 o 
   6   8   9       47.20       44.44      7.63 o 
   0  -4  10       23.62       18.77      4.89 o 
   1  -4  10       50.96       59.47      8.42 o 
   2  -4  10       18.02       19.81      5.92 o 
  -2  -3  10       12.69        6.46      6.70 o 
  -1  -3  10       20.16       19.12      6.41 o 
   0  -3  10        0.48       -0.86      3.62 o 
   1  -3  10       33.09       34.92      7.26 o 
   2  -3  10       40.20       51.44      6.98 o 
   3  -3  10        5.63       -9.36      6.48 o 
  -2  -2  10       27.63       24.69      6.29 o 
  -1  -2  10        1.89        2.59      5.18 o 
   0  -2  10       28.95       27.74      4.10 o 
   1  -2  10        4.19        3.02      5.51 o 
   2  -2  10      146.93      170.02     10.98 o 
   3  -2  10       34.38       42.11      6.50 o 
   4  -2  10       59.46       67.87      8.74 o 
   5  -2  10        1.37       -5.49      5.74 o 
  -3  -1  10        4.91        7.20      6.28 o 
  -2  -1  10       23.68       41.89      7.38 o 
  -1  -1  10        5.46        5.61      6.56 o 
   0  -1  10      135.91      157.03      8.13 o 
   1  -1  10       12.83        4.58      5.31 o 
   2  -1  10      187.82      207.37     12.30 o 
   3  -1  10       11.81       21.48      5.35 o 
   4  -1  10      155.08      167.97     11.96 o 
   5  -1  10       36.90       30.13      7.50 o 
   6  -1  10      197.19      193.36     13.50 o 
  -3   0  10        5.54        8.57      7.41 o 
  -2   0  10       35.73       35.37      7.86 o 
  -1   0  10       31.69       32.89      7.61 o 
   0   0  10      192.78      213.06      9.04 o 
   1   0  10        8.76        4.41      5.63 o 
   2   0  10      195.52      181.02     11.75 o 
   3   0  10       44.51       56.34      7.41 o 
   4   0  10      242.33      235.99     13.43 o 
   5   0  10       62.90       70.94      8.72 o 
   6   0  10      168.08      162.52     11.69 o 
   7   0  10        1.44        1.42      5.60 o 
  -3   1  10       25.03       33.04      7.60 o 
  -2   1  10       15.70       12.46      6.85 o 
  -1   1  10       32.64       35.18      6.42 o 
   0   1  10       37.02       40.40      5.10 o 
   1   1  10       84.61      107.28      9.76 o 
   2   1  10       69.34       60.10      8.32 o 
   3   1  10      118.82      139.74     10.20 o 
   4   1  10      217.68      220.93     12.95 o 
   5   1  10        1.42        3.49      5.14 o 
   6   1  10       20.33       17.51      5.46 o 
   7   1  10        2.52        6.81      6.39 o 
  -2   2  10       23.98       25.39      6.61 o 
  -1   2  10       26.57       22.76      7.25 o 
   0   2  10       39.46       42.98      4.76 o 
   1   2  10      130.94      142.88     10.21 o 
   2   2  10      157.50      147.80     10.58 o 
   3   2  10       41.47       34.96      6.86 o 
   4   2  10      244.79      217.20     12.87 o 
   5   2  10        0.09       -7.73      5.16 o 
   6   2  10       13.63        0.61      6.18 o 
   7   2  10       14.24       13.23      7.13 o 
  -2   3  10       15.47       11.06      6.03 o 
  -1   3  10       16.92       17.15      5.71 o 
   0   3  10       22.29       19.22      4.19 o 
   1   3  10       33.66       34.47      7.12 o 
   2   3  10       91.29       94.30      9.16 o 
   3   3  10       60.77       69.03      7.92 o 
   4   3  10       15.22        7.08      4.66 o 
   5   3  10        4.99       -1.70      5.48 o 
   6   3  10       49.25       37.44      7.88 o 
   7   3  10       44.90       44.40      8.51 o 
   8   3  10        8.10        0.00      7.00 o 
  -1   4  10       27.69       21.96      7.38 o 
   0   4  10       23.78       25.52      6.26 o 
   1   4  10        0.64        1.16      4.56 o 
   2   4  10       43.19       41.38      7.03 o 
   3   4  10        0.08       -4.97      4.97 o 
   4   4  10        0.77       -1.11      4.46 o 
   5   4  10       23.24        8.08      7.11 o 
   6   4  10      115.13      128.66     10.47 o 
   7   4  10       58.18       71.40      8.52 o 
   8   4  10        2.30       -2.85      5.61 o 
  -1   5  10       10.28       17.68      6.28 o 
   0   5  10       75.04       90.56      6.80 o 
   1   5  10       22.49       23.96      7.14 o 
   2   5  10       43.35       43.10      7.40 o 
   3   5  10       10.32       24.92      6.21 o 
   4   5  10       77.16       79.74      8.65 o 
   5   5  10       35.58       29.29      7.77 o 
   6   5  10       92.32      100.24      9.54 o 
   7   5  10        6.54       13.37      6.19 o 
   0   6  10       20.31       28.72      5.39 o 
   1   6  10        3.93        6.60      5.75 o 
   2   6  10        3.06        7.59      5.37 o 
   3   6  10       38.71       36.47      7.23 o 
   4   6  10       96.22       72.20      9.38 o 
   5   6  10        0.78        6.29      5.48 o 
   6   6  10        6.63        5.89      5.66 o 
   7   6  10        3.38       11.08      5.54 o 
   2   7  10       24.02       26.03      6.98 o 
   3   7  10        7.77        4.00      5.89 o 
   4   7  10       60.31       39.77      8.89 o 
   5   7  10        4.00       10.74      6.71 o 
   6   7  10       15.50        4.15      7.40 o 
   0  -2  11        6.13        5.05      4.08 o 
   1  -2  11        0.69       -6.85      6.13 o 
   2  -2  11       33.32       38.29      8.43 o 
   3  -2  11        0.45       -2.78      5.98 o 
  -1  -1  11       29.25       36.13      8.59 o 
   0  -1  11       32.89       32.58      7.29 o 
   1  -1  11        0.68        3.92      5.54 o 
   2  -1  11        1.77        0.00      5.26 o 
   3  -1  11        1.64       -7.21      5.60 o 
   4  -1  11       20.67       20.97      6.24 o 
   5  -1  11       23.72       20.60      6.92 o 
  -1   0  11        5.65        6.94      6.51 o 
   0   0  11       84.97       96.70      6.95 o 
   1   0  11        3.22        3.79      4.89 o 
   2   0  11       44.05       29.26      7.60 o 
   3   0  11        0.10       -3.13      5.36 o 
   4   0  11      171.84      177.88     13.02 o 
   5   0  11       73.82       74.93      8.83 o 
  -1   1  11        8.96       11.04      6.02 o 
   0   1  11      105.86      124.45      7.86 o 
   1   1  11        4.27        8.07      5.92 o 
   2   1  11      135.79      157.57     11.56 o 
   3   1  11        8.56        6.09      4.87 o 
   4   1  11      200.03      199.43     12.80 o 
   5   1  11       39.17       33.16      7.88 o 
   6   1  11       40.55       47.62      8.70 o 
  -1   2  11        3.86       11.16      6.32 o 
   0   2  11       15.04       16.95      4.04 o 
   1   2  11       10.42       20.49      6.18 o 
   2   2  11      112.16      126.47     10.88 o 
   3   2  11       16.35       11.44      6.29 o 
   4   2  11      125.34      118.91     10.22 o 
   5   2  11        0.57       -4.46      7.11 o 
   6   2  11       54.52       42.40      9.69 o 
  -1   3  11       12.24       11.46      6.48 o 
   0   3  11        5.26       10.20      3.53 o 
   1   3  11       35.86       45.52      7.75 o 
   2   3  11       82.73       94.39     10.36 o 
   3   3  11        0.20        7.28      4.93 o 
   4   3  11       25.36       29.45      7.05 o 
   5   3  11        5.06        9.50      5.91 o 
   6   3  11       59.17       63.34      8.14 o 
   7   3  11       32.16       29.21      7.77 o 
   0   4  11       27.48       31.18      5.29 o 
   1   4  11        0.82        4.58      5.36 o 
   2   4  11       30.27       31.58      7.31 o 
   3   4  11        1.06        3.11      5.01 o 
   4   4  11        4.29       -0.63      5.04 o 
   5   4  11       51.79       52.62      8.27 o 
   6   4  11       60.59       51.69      8.98 o 
   7   4  11       31.04       31.39      8.26 o 
   1   5  11        0.43        8.94      4.18 o 
   2   5  11        6.90        7.28      6.03 o 
   3   5  11        5.68        3.89      6.15 o 
   4   5  11       37.42       36.93      7.85 o 
   5   5  11       48.71       48.24      7.96 o 
   6   5  11       14.35       19.23      7.07 o 
   2   6  11       13.97       19.64      6.11 o 
   3   6  11        0.41        9.59      5.89 o 
   4   6  11       49.81       51.10      8.43 o 
   5   6  11       13.51        2.76      7.69 o 
   6   6  11        3.78       14.97      5.38 o 
   2   0  12        0.24       14.84      5.04 o 
   3   0  12        6.21        6.37      5.62 o 
   1   1  12        0.22       -4.24      5.47 o 
   2   1  12       20.17       31.79      7.51 o 
   3   1  12        7.62        8.27      5.07 o 
   4   1  12       13.98       16.82      6.65 o 
   1   2  12        1.43        5.64      6.06 o 
   2   2  12       91.08       95.47     11.31 o 
   3   2  12       18.44       17.72      8.23 o 
   4   2  12       22.64       17.24      7.95 o 
   5   2  12        6.42       22.01      5.27 o 
   2   3  12       63.78       60.33      9.68 o 
   3   3  12       14.16        2.74      6.64 o 
   4   3  12       25.81       30.32      7.42 o 
   5   3  12        0.21        0.71      6.28 o 
   2   4  12       14.78       16.34      6.24 o 
   3   4  12        0.27        2.80      5.32 o 
   4   4  12       35.26       32.87      8.70 o 
   5   4  12       12.98       -9.98      7.55 o 
                                                 
